# Supplementary material for: RTOS-Integrated Time Synchronization for Self-Deployable Wireless Sensor Networks
Source: Sensors (Basel). 2026 Mar 29;26(7):2121. doi: 10.3390/s26072121 (PMC13074925; doi:10.3390/s26072121)
Supplement: Supplementary file 1 [file sensors-26-02121-s001.zip]

Archive with 1,033 entries (949 files):
- sensors-4177123-supplementary/
- sensors-4177123-supplementary/RTOS_WSN_Synchronization/
- sensors-4177123-supplementary/RTOS_WSN_Synchronization/.cproject
- sensors-4177123-supplementary/RTOS_WSN_Synchronization/.mxproject
- sensors-4177123-supplementary/RTOS_WSN_Synchronization/.project
- sensors-4177123-supplementary/RTOS_WSN_Synchronization/.settings/
- sensors-4177123-supplementary/RTOS_WSN_Synchronization/.settings/language.settings.xml
- sensors-4177123-supplementary/RTOS_WSN_Synchronization/.settings/org.eclipse.core.resources.prefs
- sensors-4177123-supplementary/RTOS_WSN_Synchronization/.settings/stm32cubeide.project.prefs
- sensors-4177123-supplementary/RTOS_WSN_Synchronization/App/
- sensors-4177123-supplementary/RTOS_WSN_Synchronization/App/app_gnss.c
- sensors-4177123-supplementary/RTOS_WSN_Synchronization/App/app_gnss.h
- sensors-4177123-supplementary/RTOS_WSN_Synchronization/App/app_hal_sync.c
- sensors-4177123-supplementary/RTOS_WSN_Synchronization/App/app_hal_sync.h
- sensors-4177123-supplementary/RTOS_WSN_Synchronization/App/app_init.c
- sensors-4177123-supplementary/RTOS_WSN_Synchronization/App/app_init.h
- sensors-4177123-supplementary/RTOS_WSN_Synchronization/App/app_led.c
- sensors-4177123-supplementary/RTOS_WSN_Synchronization/App/app_led.h
- sensors-4177123-supplementary/RTOS_WSN_Synchronization/App/app_network_connect.c
- sensors-4177123-supplementary/RTOS_WSN_Synchronization/App/app_network_connect.h
- sensors-4177123-supplementary/RTOS_WSN_Synchronization/App/app_sync.c
- sensors-4177123-supplementary/RTOS_WSN_Synchronization/App/app_sync.h
- sensors-4177123-supplementary/RTOS_WSN_Synchronization/App/common.c
- sensors-4177123-supplementary/RTOS_WSN_Synchronization/App/common.h
- sensors-4177123-supplementary/RTOS_WSN_Synchronization/Core/
- sensors-4177123-supplementary/RTOS_WSN_Synchronization/Core/Inc/
- sensors-4177123-supplementary/RTOS_WSN_Synchronization/Core/Inc/adc.h
- sensors-4177123-supplementary/RTOS_WSN_Synchronization/Core/Inc/FreeRTOSConfig.h
- sensors-4177123-supplementary/RTOS_WSN_Synchronization/Core/Inc/gpio.h
- sensors-4177123-supplementary/RTOS_WSN_Synchronization/Core/Inc/i2c.h
- sensors-4177123-supplementary/RTOS_WSN_Synchronization/Core/Inc/icache.h
- sensors-4177123-supplementary/RTOS_WSN_Synchronization/Core/Inc/iwdg.h
- sensors-4177123-supplementary/RTOS_WSN_Synchronization/Core/Inc/lptim.h
- sensors-4177123-supplementary/RTOS_WSN_Synchronization/Core/Inc/main.h
- sensors-4177123-supplementary/RTOS_WSN_Synchronization/Core/Inc/memorymap.h
- sensors-4177123-supplementary/RTOS_WSN_Synchronization/Core/Inc/spi.h
- sensors-4177123-supplementary/RTOS_WSN_Synchronization/Core/Inc/stm32wbaxx_hal_conf.h
- sensors-4177123-supplementary/RTOS_WSN_Synchronization/Core/Inc/stm32wbaxx_it.h
- sensors-4177123-supplementary/RTOS_WSN_Synchronization/Core/Inc/tim.h
- sensors-4177123-supplementary/RTOS_WSN_Synchronization/Core/Inc/usart.h
- sensors-4177123-supplementary/RTOS_WSN_Synchronization/Core/Src/
- sensors-4177123-supplementary/RTOS_WSN_Synchronization/Core/Src/adc.c
- sensors-4177123-supplementary/RTOS_WSN_Synchronization/Core/Src/app_freertos.c
- sensors-4177123-supplementary/RTOS_WSN_Synchronization/Core/Src/gpio.c
- sensors-4177123-supplementary/RTOS_WSN_Synchronization/Core/Src/i2c.c
- sensors-4177123-supplementary/RTOS_WSN_Synchronization/Core/Src/icache.c
- sensors-4177123-supplementary/RTOS_WSN_Synchronization/Core/Src/iwdg.c
- sensors-4177123-supplementary/RTOS_WSN_Synchronization/Core/Src/lptim.c
- sensors-4177123-supplementary/RTOS_WSN_Synchronization/Core/Src/main.c
- sensors-4177123-supplementary/RTOS_WSN_Synchronization/Core/Src/memorymap.c
- sensors-4177123-supplementary/RTOS_WSN_Synchronization/Core/Src/spi.c
- sensors-4177123-supplementary/RTOS_WSN_Synchronization/Core/Src/stm32wbaxx_hal_msp.c
- sensors-4177123-supplementary/RTOS_WSN_Synchronization/Core/Src/stm32wbaxx_it.c
- sensors-4177123-supplementary/RTOS_WSN_Synchronization/Core/Src/syscalls.c
- sensors-4177123-supplementary/RTOS_WSN_Synchronization/Core/Src/sysmem.c
- sensors-4177123-supplementary/RTOS_WSN_Synchronization/Core/Src/system_stm32wbaxx.c
- sensors-4177123-supplementary/RTOS_WSN_Synchronization/Core/Src/tim.c
- sensors-4177123-supplementary/RTOS_WSN_Synchronization/Core/Src/usart.c
- sensors-4177123-supplementary/RTOS_WSN_Synchronization/Core/Startup/
- sensors-4177123-supplementary/RTOS_WSN_Synchronization/Core/Startup/startup_stm32wba52cgux.s
- sensors-4177123-supplementary/RTOS_WSN_Synchronization/Debug/
- sensors-4177123-supplementary/RTOS_WSN_Synchronization/Debug/App/
- sensors-4177123-supplementary/RTOS_WSN_Synchronization/Debug/App/app_adc.cyclo
- sensors-4177123-supplementary/RTOS_WSN_Synchronization/Debug/App/app_adc.d
- sensors-4177123-supplementary/RTOS_WSN_Synchronization/Debug/App/app_adc.o
- sensors-4177123-supplementary/RTOS_WSN_Synchronization/Debug/App/app_adc.su
- sensors-4177123-supplementary/RTOS_WSN_Synchronization/Debug/App/app_gateway.cyclo
- sensors-4177123-supplementary/RTOS_WSN_Synchronization/Debug/App/app_gateway.d
- sensors-4177123-supplementary/RTOS_WSN_Synchronization/Debug/App/app_gateway.o
- sensors-4177123-supplementary/RTOS_WSN_Synchronization/Debug/App/app_gateway.su
- sensors-4177123-supplementary/RTOS_WSN_Synchronization/Debug/App/app_gnss.cyclo
- sensors-4177123-supplementary/RTOS_WSN_Synchronization/Debug/App/app_gnss.d
- sensors-4177123-supplementary/RTOS_WSN_Synchronization/Debug/App/app_gnss.o
- sensors-4177123-supplementary/RTOS_WSN_Synchronization/Debug/App/app_gnss.su
- sensors-4177123-supplementary/RTOS_WSN_Synchronization/Debug/App/app_hal_pps.cyclo
- sensors-4177123-supplementary/RTOS_WSN_Synchronization/Debug/App/app_hal_pps.d
- sensors-4177123-supplementary/RTOS_WSN_Synchronization/Debug/App/app_hal_pps.o
- sensors-4177123-supplementary/RTOS_WSN_Synchronization/Debug/App/app_hal_pps.su
- sensors-4177123-supplementary/RTOS_WSN_Synchronization/Debug/App/app_hal_sync.cyclo
- sensors-4177123-supplementary/RTOS_WSN_Synchronization/Debug/App/app_hal_sync.d
- sensors-4177123-supplementary/RTOS_WSN_Synchronization/Debug/App/app_hal_sync.o
- sensors-4177123-supplementary/RTOS_WSN_Synchronization/Debug/App/app_hal_sync.su
- sensors-4177123-supplementary/RTOS_WSN_Synchronization/Debug/App/app_imu.cyclo
- sensors-4177123-supplementary/RTOS_WSN_Synchronization/Debug/App/app_imu.d
- sensors-4177123-supplementary/RTOS_WSN_Synchronization/Debug/App/app_imu.o
- sensors-4177123-supplementary/RTOS_WSN_Synchronization/Debug/App/app_imu.su
- sensors-4177123-supplementary/RTOS_WSN_Synchronization/Debug/App/app_init.cyclo
- sensors-4177123-supplementary/RTOS_WSN_Synchronization/Debug/App/app_init.d
- sensors-4177123-supplementary/RTOS_WSN_Synchronization/Debug/App/app_init.o
- sensors-4177123-supplementary/RTOS_WSN_Synchronization/Debug/App/app_init.su
- sensors-4177123-supplementary/RTOS_WSN_Synchronization/Debug/App/app_led.cyclo
- sensors-4177123-supplementary/RTOS_WSN_Synchronization/Debug/App/app_led.d
- sensors-4177123-supplementary/RTOS_WSN_Synchronization/Debug/App/app_led.o
- sensors-4177123-supplementary/RTOS_WSN_Synchronization/Debug/App/app_led.su
- sensors-4177123-supplementary/RTOS_WSN_Synchronization/Debug/App/app_lorawan_aes.cyclo
- sensors-4177123-supplementary/RTOS_WSN_Synchronization/Debug/App/app_lorawan_aes.d
- sensors-4177123-supplementary/RTOS_WSN_Synchronization/Debug/App/app_lorawan_aes.o
- sensors-4177123-supplementary/RTOS_WSN_Synchronization/Debug/App/app_lorawan_aes.su
- sensors-4177123-supplementary/RTOS_WSN_Synchronization/Debug/App/app_lorawan_cmac.cyclo
- sensors-4177123-supplementary/RTOS_WSN_Synchronization/Debug/App/app_lorawan_cmac.d
- sensors-4177123-supplementary/RTOS_WSN_Synchronization/Debug/App/app_lorawan_cmac.o
- sensors-4177123-supplementary/RTOS_WSN_Synchronization/Debug/App/app_lorawan_cmac.su
- sensors-4177123-supplementary/RTOS_WSN_Synchronization/Debug/App/app_lorawan_crypto.cyclo
- sensors-4177123-supplementary/RTOS_WSN_Synchronization/Debug/App/app_lorawan_crypto.d
- sensors-4177123-supplementary/RTOS_WSN_Synchronization/Debug/App/app_lorawan_crypto.o
- sensors-4177123-supplementary/RTOS_WSN_Synchronization/Debug/App/app_lorawan_crypto.su
- sensors-4177123-supplementary/RTOS_WSN_Synchronization/Debug/App/app_lorawan_utilities.cyclo
- sensors-4177123-supplementary/RTOS_WSN_Synchronization/Debug/App/app_lorawan_utilities.d
- sensors-4177123-supplementary/RTOS_WSN_Synchronization/Debug/App/app_lorawan_utilities.o
- sensors-4177123-supplementary/RTOS_WSN_Synchronization/Debug/App/app_lorawan_utilities.su
- sensors-4177123-supplementary/RTOS_WSN_Synchronization/Debug/App/app_MadgwickAHRS.cyclo
- sensors-4177123-supplementary/RTOS_WSN_Synchronization/Debug/App/app_MadgwickAHRS.d
- sensors-4177123-supplementary/RTOS_WSN_Synchronization/Debug/App/app_MadgwickAHRS.o
- sensors-4177123-supplementary/RTOS_WSN_Synchronization/Debug/App/app_MadgwickAHRS.su
- sensors-4177123-supplementary/RTOS_WSN_Synchronization/Debug/App/app_MahonyAHRS.cyclo
- sensors-4177123-supplementary/RTOS_WSN_Synchronization/Debug/App/app_MahonyAHRS.d
- sensors-4177123-supplementary/RTOS_WSN_Synchronization/Debug/App/app_MahonyAHRS.o
- sensors-4177123-supplementary/RTOS_WSN_Synchronization/Debug/App/app_MahonyAHRS.su
- sensors-4177123-supplementary/RTOS_WSN_Synchronization/Debug/App/app_network_connect.cyclo
- sensors-4177123-supplementary/RTOS_WSN_Synchronization/Debug/App/app_network_connect.d
- sensors-4177123-supplementary/RTOS_WSN_Synchronization/Debug/App/app_network_connect.o
- sensors-4177123-supplementary/RTOS_WSN_Synchronization/Debug/App/app_network_connect.su
- sensors-4177123-supplementary/RTOS_WSN_Synchronization/Debug/App/subdir.mk
- sensors-4177123-supplementary/RTOS_WSN_Synchronization/Debug/Core/
- sensors-4177123-supplementary/RTOS_WSN_Synchronization/Debug/Core/Src/
- sensors-4177123-supplementary/RTOS_WSN_Synchronization/Debug/Core/Src/adc.cyclo
- sensors-4177123-supplementary/RTOS_WSN_Synchronization/Debug/Core/Src/adc.d
- sensors-4177123-supplementary/RTOS_WSN_Synchronization/Debug/Core/Src/adc.o
- sensors-4177123-supplementary/RTOS_WSN_Synchronization/Debug/Core/Src/adc.su
- sensors-4177123-supplementary/RTOS_WSN_Synchronization/Debug/Core/Src/app_freertos.cyclo
- sensors-4177123-supplementary/RTOS_WSN_Synchronization/Debug/Core/Src/app_freertos.d
- sensors-4177123-supplementary/RTOS_WSN_Synchronization/Debug/Core/Src/app_freertos.o
- sensors-4177123-supplementary/RTOS_WSN_Synchronization/Debug/Core/Src/app_freertos.su
- sensors-4177123-supplementary/RTOS_WSN_Synchronization/Debug/Core/Src/gpio.cyclo
- sensors-4177123-supplementary/RTOS_WSN_Synchronization/Debug/Core/Src/gpio.d
- sensors-4177123-supplementary/RTOS_WSN_Synchronization/Debug/Core/Src/gpio.o
- sensors-4177123-supplementary/RTOS_WSN_Synchronization/Debug/Core/Src/gpio.su
- sensors-4177123-supplementary/RTOS_WSN_Synchronization/Debug/Core/Src/i2c.cyclo
- sensors-4177123-supplementary/RTOS_WSN_Synchronization/Debug/Core/Src/i2c.d
- sensors-4177123-supplementary/RTOS_WSN_Synchronization/Debug/Core/Src/i2c.o
- sensors-4177123-supplementary/RTOS_WSN_Synchronization/Debug/Core/Src/i2c.su
- sensors-4177123-supplementary/RTOS_WSN_Synchronization/Debug/Core/Src/icache.cyclo
- sensors-4177123-supplementary/RTOS_WSN_Synchronization/Debug/Core/Src/icache.d
- sensors-4177123-supplementary/RTOS_WSN_Synchronization/Debug/Core/Src/icache.o
- sensors-4177123-supplementary/RTOS_WSN_Synchronization/Debug/Core/Src/icache.su
- sensors-4177123-supplementary/RTOS_WSN_Synchronization/Debug/Core/Src/idd_io_hal.cyclo
- sensors-4177123-supplementary/RTOS_WSN_Synchronization/Debug/Core/Src/idd_io_hal.d
- sensors-4177123-supplementary/RTOS_WSN_Synchronization/Debug/Core/Src/idd_io_hal.o
- sensors-4177123-supplementary/RTOS_WSN_Synchronization/Debug/Core/Src/idd_io_hal.su
- sensors-4177123-supplementary/RTOS_WSN_Synchronization/Debug/Core/Src/iwdg.cyclo
- sensors-4177123-supplementary/RTOS_WSN_Synchronization/Debug/Core/Src/iwdg.d
- sensors-4177123-supplementary/RTOS_WSN_Synchronization/Debug/Core/Src/iwdg.o
- sensors-4177123-supplementary/RTOS_WSN_Synchronization/Debug/Core/Src/iwdg.su
- sensors-4177123-supplementary/RTOS_WSN_Synchronization/Debug/Core/Src/lptim.cyclo
- sensors-4177123-supplementary/RTOS_WSN_Synchronization/Debug/Core/Src/lptim.d
- sensors-4177123-supplementary/RTOS_WSN_Synchronization/Debug/Core/Src/lptim.o
- sensors-4177123-supplementary/RTOS_WSN_Synchronization/Debug/Core/Src/lptim.su
- sensors-4177123-supplementary/RTOS_WSN_Synchronization/Debug/Core/Src/main.cyclo
- sensors-4177123-supplementary/RTOS_WSN_Synchronization/Debug/Core/Src/main.d
- sensors-4177123-supplementary/RTOS_WSN_Synchronization/Debug/Core/Src/main.o
- sensors-4177123-supplementary/RTOS_WSN_Synchronization/Debug/Core/Src/main.su
- sensors-4177123-supplementary/RTOS_WSN_Synchronization/Debug/Core/Src/memorymap.cyclo
- sensors-4177123-supplementary/RTOS_WSN_Synchronization/Debug/Core/Src/memorymap.d
- sensors-4177123-supplementary/RTOS_WSN_Synchronization/Debug/Core/Src/memorymap.o
- sensors-4177123-supplementary/RTOS_WSN_Synchronization/Debug/Core/Src/memorymap.su
- sensors-4177123-supplementary/RTOS_WSN_Synchronization/Debug/Core/Src/spi.cyclo
- sensors-4177123-supplementary/RTOS_WSN_Synchronization/Debug/Core/Src/spi.d
- sensors-4177123-supplementary/RTOS_WSN_Synchronization/Debug/Core/Src/spi.o
- sensors-4177123-supplementary/RTOS_WSN_Synchronization/Debug/Core/Src/spi.su
- sensors-4177123-supplementary/RTOS_WSN_Synchronization/Debug/Core/Src/stm32wbaxx_hal_msp.cyclo
- sensors-4177123-supplementary/RTOS_WSN_Synchronization/Debug/Core/Src/stm32wbaxx_hal_msp.d
- sensors-4177123-supplementary/RTOS_WSN_Synchronization/Debug/Core/Src/stm32wbaxx_hal_msp.o
- sensors-4177123-supplementary/RTOS_WSN_Synchronization/Debug/Core/Src/stm32wbaxx_hal_msp.su
- sensors-4177123-supplementary/RTOS_WSN_Synchronization/Debug/Core/Src/stm32wbaxx_it.cyclo
- sensors-4177123-supplementary/RTOS_WSN_Synchronization/Debug/Core/Src/stm32wbaxx_it.d
- sensors-4177123-supplementary/RTOS_WSN_Synchronization/Debug/Core/Src/stm32wbaxx_it.o
- sensors-4177123-supplementary/RTOS_WSN_Synchronization/Debug/Core/Src/stm32wbaxx_it.su
- sensors-4177123-supplementary/RTOS_WSN_Synchronization/Debug/Core/Src/subdir.mk
- sensors-4177123-supplementary/RTOS_WSN_Synchronization/Debug/Core/Src/syscalls.cyclo
- sensors-4177123-supplementary/RTOS_WSN_Synchronization/Debug/Core/Src/syscalls.d
- sensors-4177123-supplementary/RTOS_WSN_Synchronization/Debug/Core/Src/syscalls.o
- sensors-4177123-supplementary/RTOS_WSN_Synchronization/Debug/Core/Src/syscalls.su
- sensors-4177123-supplementary/RTOS_WSN_Synchronization/Debug/Core/Src/sysmem.cyclo
- sensors-4177123-supplementary/RTOS_WSN_Synchronization/Debug/Core/Src/sysmem.d
- sensors-4177123-supplementary/RTOS_WSN_Synchronization/Debug/Core/Src/sysmem.o
- sensors-4177123-supplementary/RTOS_WSN_Synchronization/Debug/Core/Src/sysmem.su
- sensors-4177123-supplementary/RTOS_WSN_Synchronization/Debug/Core/Src/system_stm32wbaxx.cyclo
- sensors-4177123-supplementary/RTOS_WSN_Synchronization/Debug/Core/Src/system_stm32wbaxx.d
- sensors-4177123-supplementary/RTOS_WSN_Synchronization/Debug/Core/Src/system_stm32wbaxx.o
- sensors-4177123-supplementary/RTOS_WSN_Synchronization/Debug/Core/Src/system_stm32wbaxx.su
- sensors-4177123-supplementary/RTOS_WSN_Synchronization/Debug/Core/Src/tim.cyclo
- sensors-4177123-supplementary/RTOS_WSN_Synchronization/Debug/Core/Src/tim.d
- sensors-4177123-supplementary/RTOS_WSN_Synchronization/Debug/Core/Src/tim.o
- sensors-4177123-supplementary/RTOS_WSN_Synchronization/Debug/Core/Src/tim.su
- sensors-4177123-supplementary/RTOS_WSN_Synchronization/Debug/Core/Src/usart.cyclo
- sensors-4177123-supplementary/RTOS_WSN_Synchronization/Debug/Core/Src/usart.d
- sensors-4177123-supplementary/RTOS_WSN_Synchronization/Debug/Core/Src/usart.o
- sensors-4177123-supplementary/RTOS_WSN_Synchronization/Debug/Core/Src/usart.su
- sensors-4177123-supplementary/RTOS_WSN_Synchronization/Debug/Core/Startup/
- sensors-4177123-supplementary/RTOS_WSN_Synchronization/Debug/Core/Startup/startup_stm32wba52cgux.d
- sensors-4177123-supplementary/RTOS_WSN_Synchronization/Debug/Core/Startup/startup_stm32wba52cgux.o
- sensors-4177123-supplementary/RTOS_WSN_Synchronization/Debug/Core/Startup/subdir.mk
- sensors-4177123-supplementary/RTOS_WSN_Synchronization/Debug/Drivers/
- sensors-4177123-supplementary/RTOS_WSN_Synchronization/Debug/Drivers/Invn/
- sensors-4177123-supplementary/RTOS_WSN_Synchronization/Debug/Drivers/Invn/Devices/
- sensors-4177123-supplementary/RTOS_WSN_Synchronization/Debug/Drivers/Invn/Devices/DeviceIcm20948.cyclo
- sensors-4177123-supplementary/RTOS_WSN_Synchronization/Debug/Drivers/Invn/Devices/DeviceIcm20948.d
- sensors-4177123-supplementary/RTOS_WSN_Synchronization/Debug/Drivers/Invn/Devices/DeviceIcm20948.o
- sensors-4177123-supplementary/RTOS_WSN_Synchronization/Debug/Drivers/Invn/Devices/DeviceIcm20948.su
- sensors-4177123-supplementary/RTOS_WSN_Synchronization/Debug/Drivers/Invn/Devices/Drivers/
- sensors-4177123-supplementary/RTOS_WSN_Synchronization/Debug/Drivers/Invn/Devices/Drivers/Icm20948/
- sensors-4177123-supplementary/RTOS_WSN_Synchronization/Debug/Drivers/Invn/Devices/Drivers/Icm20948/Icm20948Augmented.cyclo
- sensors-4177123-supplementary/RTOS_WSN_Synchronization/Debug/Drivers/Invn/Devices/Drivers/Icm20948/Icm20948Augmented.d
- sensors-4177123-supplementary/RTOS_WSN_Synchronization/Debug/Drivers/Invn/Devices/Drivers/Icm20948/Icm20948Augmented.o
- sensors-4177123-supplementary/RTOS_WSN_Synchronization/Debug/Drivers/Invn/Devices/Drivers/Icm20948/Icm20948Augmented.su
- sensors-4177123-supplementary/RTOS_WSN_Synchronization/Debug/Drivers/Invn/Devices/Drivers/Icm20948/Icm20948AuxCompassAkm.cyclo
- sensors-4177123-supplementary/RTOS_WSN_Synchronization/Debug/Drivers/Invn/Devices/Drivers/Icm20948/Icm20948AuxCompassAkm.d
- sensors-4177123-supplementary/RTOS_WSN_Synchronization/Debug/Drivers/Invn/Devices/Drivers/Icm20948/Icm20948AuxCompassAkm.o
- sensors-4177123-supplementary/RTOS_WSN_Synchronization/Debug/Drivers/Invn/Devices/Drivers/Icm20948/Icm20948AuxCompassAkm.su
- sensors-4177123-supplementary/RTOS_WSN_Synchronization/Debug/Drivers/Invn/Devices/Drivers/Icm20948/Icm20948AuxTransport.cyclo
- sensors-4177123-supplementary/RTOS_WSN_Synchronization/Debug/Drivers/Invn/Devices/Drivers/Icm20948/Icm20948AuxTransport.d
- sensors-4177123-supplementary/RTOS_WSN_Synchronization/Debug/Drivers/Invn/Devices/Drivers/Icm20948/Icm20948AuxTransport.o
- sensors-4177123-supplementary/RTOS_WSN_Synchronization/Debug/Drivers/Invn/Devices/Drivers/Icm20948/Icm20948AuxTransport.su
- sensors-4177123-supplementary/RTOS_WSN_Synchronization/Debug/Drivers/Invn/Devices/Drivers/Icm20948/Icm20948DataBaseControl.cyclo
- sensors-4177123-supplementary/RTOS_WSN_Synchronization/Debug/Drivers/Invn/Devices/Drivers/Icm20948/Icm20948DataBaseControl.d
- sensors-4177123-supplementary/RTOS_WSN_Synchronization/Debug/Drivers/Invn/Devices/Drivers/Icm20948/Icm20948DataBaseControl.o
- sensors-4177123-supplementary/RTOS_WSN_Synchronization/Debug/Drivers/Invn/Devices/Drivers/Icm20948/Icm20948DataBaseControl.su
- sensors-4177123-supplementary/RTOS_WSN_Synchronization/Debug/Drivers/Invn/Devices/Drivers/Icm20948/Icm20948DataBaseDriver.cyclo
- sensors-4177123-supplementary/RTOS_WSN_Synchronization/Debug/Drivers/Invn/Devices/Drivers/Icm20948/Icm20948DataBaseDriver.d
- sensors-4177123-supplementary/RTOS_WSN_Synchronization/Debug/Drivers/Invn/Devices/Drivers/Icm20948/Icm20948DataBaseDriver.o
- sensors-4177123-supplementary/RTOS_WSN_Synchronization/Debug/Drivers/Invn/Devices/Drivers/Icm20948/Icm20948DataBaseDriver.su
- sensors-4177123-supplementary/RTOS_WSN_Synchronization/Debug/Drivers/Invn/Devices/Drivers/Icm20948/Icm20948DataConverter.cyclo
- sensors-4177123-supplementary/RTOS_WSN_Synchronization/Debug/Drivers/Invn/Devices/Drivers/Icm20948/Icm20948DataConverter.d
- sensors-4177123-supplementary/RTOS_WSN_Synchronization/Debug/Drivers/Invn/Devices/Drivers/Icm20948/Icm20948DataConverter.o
- sensors-4177123-supplementary/RTOS_WSN_Synchronization/Debug/Drivers/Invn/Devices/Drivers/Icm20948/Icm20948DataConverter.su
- sensors-4177123-supplementary/RTOS_WSN_Synchronization/Debug/Drivers/Invn/Devices/Drivers/Icm20948/Icm20948Dmp3Driver.cyclo
- sensors-4177123-supplementary/RTOS_WSN_Synchronization/Debug/Drivers/Invn/Devices/Drivers/Icm20948/Icm20948Dmp3Driver.d
- sensors-4177123-supplementary/RTOS_WSN_Synchronization/Debug/Drivers/Invn/Devices/Drivers/Icm20948/Icm20948Dmp3Driver.o
- sensors-4177123-supplementary/RTOS_WSN_Synchronization/Debug/Drivers/Invn/Devices/Drivers/Icm20948/Icm20948Dmp3Driver.su
- sensors-4177123-supplementary/RTOS_WSN_Synchronization/Debug/Drivers/Invn/Devices/Drivers/Icm20948/Icm20948LoadFirmware.cyclo
- sensors-4177123-supplementary/RTOS_WSN_Synchronization/Debug/Drivers/Invn/Devices/Drivers/Icm20948/Icm20948LoadFirmware.d
- sensors-4177123-supplementary/RTOS_WSN_Synchronization/Debug/Drivers/Invn/Devices/Drivers/Icm20948/Icm20948LoadFirmware.o
- sensors-4177123-supplementary/RTOS_WSN_Synchronization/Debug/Drivers/Invn/Devices/Drivers/Icm20948/Icm20948LoadFirmware.su
- sensors-4177123-supplementary/RTOS_WSN_Synchronization/Debug/Drivers/Invn/Devices/Drivers/Icm20948/Icm20948MPUFifoControl.cyclo
- sensors-4177123-supplementary/RTOS_WSN_Synchronization/Debug/Drivers/Invn/Devices/Drivers/Icm20948/Icm20948MPUFifoControl.d
- sensors-4177123-supplementary/RTOS_WSN_Synchronization/Debug/Drivers/Invn/Devices/Drivers/Icm20948/Icm20948MPUFifoControl.o
- sensors-4177123-supplementary/RTOS_WSN_Synchronization/Debug/Drivers/Invn/Devices/Drivers/Icm20948/Icm20948MPUFifoControl.su
- sensors-4177123-supplementary/RTOS_WSN_Synchronization/Debug/Drivers/Invn/Devices/Drivers/Icm20948/Icm20948SelfTest.cyclo
- sensors-4177123-supplementary/RTOS_WSN_Synchronization/Debug/Drivers/Invn/Devices/Drivers/Icm20948/Icm20948SelfTest.d
- sensors-4177123-supplementary/RTOS_WSN_Synchronization/Debug/Drivers/Invn/Devices/Drivers/Icm20948/Icm20948SelfTest.o
- sensors-4177123-supplementary/RTOS_WSN_Synchronization/Debug/Drivers/Invn/Devices/Drivers/Icm20948/Icm20948SelfTest.su
- sensors-4177123-supplementary/RTOS_WSN_Synchronization/Debug/Drivers/Invn/Devices/Drivers/Icm20948/Icm20948Setup.cyclo
- sensors-4177123-supplementary/RTOS_WSN_Synchronization/Debug/Drivers/Invn/Devices/Drivers/Icm20948/Icm20948Setup.d
- sensors-4177123-supplementary/RTOS_WSN_Synchronization/Debug/Drivers/Invn/Devices/Drivers/Icm20948/Icm20948Setup.o
- sensors-4177123-supplementary/RTOS_WSN_Synchronization/Debug/Drivers/Invn/Devices/Drivers/Icm20948/Icm20948Setup.su
- sensors-4177123-supplementary/RTOS_WSN_Synchronization/Debug/Drivers/Invn/Devices/Drivers/Icm20948/Icm20948Transport.cyclo
- sensors-4177123-supplementary/RTOS_WSN_Synchronization/Debug/Drivers/Invn/Devices/Drivers/Icm20948/Icm20948Transport.d
- sensors-4177123-supplementary/RTOS_WSN_Synchronization/Debug/Drivers/Invn/Devices/Drivers/Icm20948/Icm20948Transport.o
- sensors-4177123-supplementary/RTOS_WSN_Synchronization/Debug/Drivers/Invn/Devices/Drivers/Icm20948/Icm20948Transport.su
- sensors-4177123-supplementary/RTOS_WSN_Synchronization/Debug/Drivers/Invn/Devices/Drivers/Icm20948/subdir.mk
- sensors-4177123-supplementary/RTOS_WSN_Synchronization/Debug/Drivers/Invn/Devices/HostSerif.cyclo
- sensors-4177123-supplementary/RTOS_WSN_Synchronization/Debug/Drivers/Invn/Devices/HostSerif.d
- sensors-4177123-supplementary/RTOS_WSN_Synchronization/Debug/Drivers/Invn/Devices/HostSerif.o
- sensors-4177123-supplementary/RTOS_WSN_Synchronization/Debug/Drivers/Invn/Devices/HostSerif.su
- sensors-4177123-supplementary/RTOS_WSN_Synchronization/Debug/Drivers/Invn/Devices/Sensor.cyclo
- sensors-4177123-supplementary/RTOS_WSN_Synchronization/Debug/Drivers/Invn/Devices/Sensor.d
- sensors-4177123-supplementary/RTOS_WSN_Synchronization/Debug/Drivers/Invn/Devices/Sensor.o
- sensors-4177123-supplementary/RTOS_WSN_Synchronization/Debug/Drivers/Invn/Devices/Sensor.su
- sensors-4177123-supplementary/RTOS_WSN_Synchronization/Debug/Drivers/Invn/Devices/subdir.mk
- sensors-4177123-supplementary/RTOS_WSN_Synchronization/Debug/Drivers/Invn/Devices/VSensorId.cyclo
- sensors-4177123-supplementary/RTOS_WSN_Synchronization/Debug/Drivers/Invn/Devices/VSensorId.d
- sensors-4177123-supplementary/RTOS_WSN_Synchronization/Debug/Drivers/Invn/Devices/VSensorId.o
- sensors-4177123-supplementary/RTOS_WSN_Synchronization/Debug/Drivers/Invn/Devices/VSensorId.su
- sensors-4177123-supplementary/RTOS_WSN_Synchronization/Debug/Drivers/Invn/DynamicProtocol/
- sensors-4177123-supplementary/RTOS_WSN_Synchronization/Debug/Drivers/Invn/DynamicProtocol/DynProtocol.cyclo
- sensors-4177123-supplementary/RTOS_WSN_Synchronization/Debug/Drivers/Invn/DynamicProtocol/DynProtocol.d
- sensors-4177123-supplementary/RTOS_WSN_Synchronization/Debug/Drivers/Invn/DynamicProtocol/DynProtocol.o
- sensors-4177123-supplementary/RTOS_WSN_Synchronization/Debug/Drivers/Invn/DynamicProtocol/DynProtocol.su
- sensors-4177123-supplementary/RTOS_WSN_Synchronization/Debug/Drivers/Invn/DynamicProtocol/DynProtocolTransportUart.cyclo
- sensors-4177123-supplementary/RTOS_WSN_Synchronization/Debug/Drivers/Invn/DynamicProtocol/DynProtocolTransportUart.d
- sensors-4177123-supplementary/RTOS_WSN_Synchronization/Debug/Drivers/Invn/DynamicProtocol/DynProtocolTransportUart.o
- sensors-4177123-supplementary/RTOS_WSN_Synchronization/Debug/Drivers/Invn/DynamicProtocol/DynProtocolTransportUart.su
- sensors-4177123-supplementary/RTOS_WSN_Synchronization/Debug/Drivers/Invn/DynamicProtocol/subdir.mk
- sensors-4177123-supplementary/RTOS_WSN_Synchronization/Debug/Drivers/Invn/EmbUtils/
- sensors-4177123-supplementary/RTOS_WSN_Synchronization/Debug/Drivers/Invn/EmbUtils/DataConverter.cyclo
- sensors-4177123-supplementary/RTOS_WSN_Synchronization/Debug/Drivers/Invn/EmbUtils/DataConverter.d
- sensors-4177123-supplementary/RTOS_WSN_Synchronization/Debug/Drivers/Invn/EmbUtils/DataConverter.o
- sensors-4177123-supplementary/RTOS_WSN_Synchronization/Debug/Drivers/Invn/EmbUtils/DataConverter.su
- sensors-4177123-supplementary/RTOS_WSN_Synchronization/Debug/Drivers/Invn/EmbUtils/ErrorHelper.cyclo
- sensors-4177123-supplementary/RTOS_WSN_Synchronization/Debug/Drivers/Invn/EmbUtils/ErrorHelper.d
- sensors-4177123-supplementary/RTOS_WSN_Synchronization/Debug/Drivers/Invn/EmbUtils/ErrorHelper.o
- sensors-4177123-supplementary/RTOS_WSN_Synchronization/Debug/Drivers/Invn/EmbUtils/ErrorHelper.su
- sensors-4177123-supplementary/RTOS_WSN_Synchronization/Debug/Drivers/Invn/EmbUtils/InvBasicMath.cyclo
- sensors-4177123-supplementary/RTOS_WSN_Synchronization/Debug/Drivers/Invn/EmbUtils/InvBasicMath.d
- sensors-4177123-supplementary/RTOS_WSN_Synchronization/Debug/Drivers/Invn/EmbUtils/InvBasicMath.o
- sensors-4177123-supplementary/RTOS_WSN_Synchronization/Debug/Drivers/Invn/EmbUtils/InvBasicMath.su
- sensors-4177123-supplementary/RTOS_WSN_Synchronization/Debug/Drivers/Invn/EmbUtils/InvCksum.cyclo
- sensors-4177123-supplementary/RTOS_WSN_Synchronization/Debug/Drivers/Invn/EmbUtils/InvCksum.d
- sensors-4177123-supplementary/RTOS_WSN_Synchronization/Debug/Drivers/Invn/EmbUtils/InvCksum.o
- sensors-4177123-supplementary/RTOS_WSN_Synchronization/Debug/Drivers/Invn/EmbUtils/InvCksum.su
[truncated: 733 more entries]
