# Supplementary material for: RTOS-Integrated Time Synchronization for Self-Deployable Wireless Sensor Networks
Source: Sensors (Basel). 2026 Mar 29;26(7):2121. doi: 10.3390/s26072121 (PMC13074925; doi:10.3390/s26072121)
Supplement: Supplementary file 1 [file sensors-26-02121-s001.zip › sensors-4177123-supplementary/RTOS_WSN_Synchronization/.settings/language.settings.xml]

<?xml version="1.0" encoding="UTF-8" standalone="no"?>
<project>
	<configuration id="com.st.stm32cube.ide.mcu.gnu.managedbuild.config.exe.debug.764315113" name="Debug">
		<extension point="org.eclipse.cdt.core.LanguageSettingsProvider">
			<provider copy-of="extension" id="org.eclipse.cdt.ui.UserLanguageSettingsProvider"/>
			<provider-reference id="org.eclipse.cdt.core.ReferencedProjectsLanguageSettingsProvider" ref="shared-provider"/>
			<provider-reference id="org.eclipse.cdt.managedbuilder.core.MBSLanguageSettingsProvider" ref="shared-provider"/>
			<provider class="com.st.stm32cube.ide.mcu.toolchain.armnone.setup.CrossBuiltinSpecsDetector" console="false" env-hash="1251280542623545899" id="com.st.stm32cube.ide.mcu.toolchain.armnone.setup.CrossBuiltinSpecsDetector" keep-relative-paths="false" name="MCU ARM GCC Built-in Compiler Settings" parameter="${COMMAND} ${FLAGS} -E -P -v -dD &quot;${INPUTS}&quot;" prefer-non-shared="true">
				<language-scope id="org.eclipse.cdt.core.gcc"/>
				<language-scope id="org.eclipse.cdt.core.g++"/>
			</provider>
		</extension>
	</configuration>
	<configuration id="com.st.stm32cube.ide.mcu.gnu.managedbuild.config.exe.release.261292774" name="Release">
		<extension point="org.eclipse.cdt.core.LanguageSettingsProvider">
			<provider copy-of="extension" id="org.eclipse.cdt.ui.UserLanguageSettingsProvider"/>
			<provider-reference id="org.eclipse.cdt.core.ReferencedProjectsLanguageSettingsProvider" ref="shared-provider"/>
			<provider-reference id="org.eclipse.cdt.managedbuilder.core.MBSLanguageSettingsProvider" ref="shared-provider"/>
			<provider class="com.st.stm32cube.ide.mcu.toolchain.armnone.setup.CrossBuiltinSpecsDetector" console="false" env-hash="1251280542623545899" id="com.st.stm32cube.ide.mcu.toolchain.armnone.setup.CrossBuiltinSpecsDetector" keep-relative-paths="false" name="MCU ARM GCC Built-in Compiler Settings" parameter="${COMMAND} ${FLAGS} -E -P -v -dD &quot;${INPUTS}&quot;" prefer-non-shared="true">
				<language-scope id="org.eclipse.cdt.core.gcc"/>
				<language-scope id="org.eclipse.cdt.core.g++"/>
			</provider>
		</extension>
	</configuration>
</project>
