# Supplementary material for: RTOS-Integrated Time Synchronization for Self-Deployable Wireless Sensor Networks
Source: Sensors (Basel). 2026 Mar 29;26(7):2121. doi: 10.3390/s26072121 (PMC13074925; doi:10.3390/s26072121)
Supplement: Supplementary file 1 [file sensors-26-02121-s001.zip › sensors-4177123-supplementary/RTOS_WSN_Synchronization/.settings/stm32cubeide.project.prefs]

635E684B79701B039C64EA45C3F84D30=BD944E086536FD352B1BDFA1BB876AFA
66BE74F758C12D739921AEA421D593D3=4
8DF89ED150041C4CBC7CB9A9CAA90856=D816AF762457648C4E9B1B6E0573A25B
DC22A860405A8BF2F2C095E5B6529F12=D816AF762457648C4E9B1B6E0573A25B
eclipse.preferences.version=1
