# Supplementary material for: RTOS-Integrated Time Synchronization for Self-Deployable Wireless Sensor Networks
Source: Sensors (Basel). 2026 Mar 29;26(7):2121. doi: 10.3390/s26072121 (PMC13074925; doi:10.3390/s26072121)
Supplement: Supplementary file 1 [file sensors-26-02121-s001.zip › sensors-4177123-supplementary/RTOS_WSN_Synchronization/App/app_gnss.c]

/*
 * app_gnss.c
 *
 *  Created on: Mar 11, 2023
 *      Author: Sarah Goossens
 */


#include "main.h"
#if SENSOR_HOST

#include "app_gnss.h"
#include "usart.h"
#include "i2c.h"
#include <string.h>
#include <stdio.h>
#include <stdlib.h>
#include "math.h"
#include "time.h"
#define __STDC_FORMAT_MACROS
#include <inttypes.h>

#define PRINTF_APP_GNSS 1

#define NMEA_START_DELIMITER    0x24 // "$"
#define NMEA_ELEMENT_DELIMITER  0x2C // ","
#define NMEA_CHECKSUM_DELIMITER 0x2A // "*"
#define NMEA_END_DELIMITER      0x0D // "/r" , in fact at the end it is /r/n  0x 0D 0A 24 (last byte is start of next NMEA message)

extern char              uart_buf[200];
extern time_t            gnssEpoch;
extern SemaphoreHandle_t gnssEpochMutex;
extern uint64_t          rtosTimeStampGPRMC;
extern uint32_t          gnssPulseCounter;
extern uint32_t          gnssEpochAvailable;
extern TaskHandle_t      gnssThreadHandle;

/* Private variables ---------------------------------------------------------*/
static uint8_t nmeaMatrix[48][MAX_MSG_LEN];
uint8_t gnssBuf[16];
char nmeaBuf[150];

void GNSSThreadInit()
{
  if (xTaskCreate ((TaskFunction_t)StartGNSSThread, "GNSSThread", (configSTACK_DEPTH_TYPE)512, NULL, osPriorityHigh7, &gnssThreadHandle) != pdPASS)
  {
    waitToPrint();
    npf_snprintf(uart_buf, 200, "%llu [app_gnss] [GNSSThread] Could not be started.\n", xTaskGetTickCount());
    huart2print(uart_buf, strlen(uart_buf));
  }
}

void StartGNSSThread(const void * params)
{
  vTaskDelay(2000U);
  waitToPrint();
  npf_snprintf(uart_buf, 200, "%llu [app_gnss] [GNSSThread] Started.\r\n", xTaskGetTickCount());
  huart2print(uart_buf, strlen(uart_buf));
  HAL_GPIO_WritePin(GNSS_Reset_GPIO_Port, GNSS_Reset_Pin, GPIO_PIN_SET);
  vTaskDelay(200);
  HAL_GPIO_WritePin(GNSS_Reset_GPIO_Port, GNSS_Reset_Pin, GPIO_PIN_RESET);
  vTaskDelay(150);
#if PRINTF_APP_GNSS
  waitToPrint();
  npf_snprintf(uart_buf, 200, "%llu [app_gnss] [GNSSThread] GNSS module reset done.\r\n", xTaskGetTickCount());
  huart2print(uart_buf, strlen(uart_buf));
#endif
  gnssEpoch = 0;
  int i = 0; // NMEA message character position
  int j = 0; // field number inside app matrix
  int k = 0; // character position inside app field
  int l = 0; // character position inside nmeaBuf
  int startDelimiterFound = 0;
  static GPRMC_Info_t gprmc_data;     /**< $GPRMC Data holder */
  uint32_t nmeaCheckSum     = 0;
  uint32_t nmeaCheckSumCalc = 0;
  struct tm gprmc_time;
  int lowMask = 0x40;
  npf_snprintf(nmeaBuf, 150, "$PSTMCFGMSGL,0,1,%d,0*7E\r\n",lowMask);
  IsI2CAvailable();
  HAL_I2C_Master_Transmit(&hi2c3, GNSS_ADDRESS, nmeaBuf, strlen(nmeaBuf), 500);
  IsI2CAvailable();
#if PRINTF_APP_GNSS
  waitToPrint();
  npf_snprintf(uart_buf, 200, "%llu [app_gnss] [GNSSThread] Process NMEA Command: %s.\r\n", xTaskGetTickCount(), nmeaBuf);
  huart2print(uart_buf, strlen(uart_buf));
#endif
  // save parameters
  npf_snprintf(nmeaBuf, 150, "$PSTMSAVEPAR*58\r\n");
  nmeaCheckSumCalc = 0;
  for (uint32_t m = 1U; m < strlen(nmeaBuf); m++)
  {
    nmeaCheckSumCalc = (nmeaCheckSumCalc ^ nmeaBuf[m]);
  }
  npf_snprintf(nmeaBuf, 150, "$PSTMSAVEPAR*%1X%1X\r\n",(unsigned int)((nmeaCheckSumCalc>>8) & 0x0F),(unsigned int)(nmeaCheckSumCalc & 0x0F));
  waitToPrint();
  npf_snprintf(uart_buf, 200, "%llu [app_gnss] [rtos_gnss_thread] Process NMEA Command: %s.\r\n", xTaskGetTickCount(), nmeaBuf);
  huart2print(uart_buf, strlen(uart_buf));
  while (HAL_I2C_GetState(&hi2c3) != HAL_I2C_STATE_READY)
  {
  }
  HAL_I2C_Master_Transmit(&hi2c3, GNSS_ADDRESS, nmeaBuf, strlen(nmeaBuf), 500);
  while (HAL_I2C_GetState(&hi2c3) != HAL_I2C_STATE_READY)
  {
    waitToPrint();
    npf_snprintf(uart_buf, 200, "%llu [app_gnss] Waiting for I2C to become available.\r\n", xTaskGetTickCount());
    huart2print(uart_buf, strlen(uart_buf));
  }
  // System Reset
  npf_snprintf(nmeaBuf, 150, "$PSTMSRR*49\r\n");
  nmeaCheckSumCalc = 0;
  for (uint32_t m = 1U; m < strlen(nmeaBuf); m++)
  {
    nmeaCheckSumCalc = (nmeaCheckSumCalc ^ nmeaBuf[m]);
  }
  npf_snprintf(nmeaBuf, 150, "$PSTMSRR*%1X%1X\r\n",(unsigned int)((nmeaCheckSumCalc>>8) & 0x0F),(unsigned int)(nmeaCheckSumCalc & 0x0F));
  waitToPrint();
  npf_snprintf(uart_buf, 200, "%llu [app_gnss] [rtos_gnss_thread] Process NMEA Command: %s.\r\n", xTaskGetTickCount(), nmeaBuf);
  huart2print(uart_buf, strlen(uart_buf));
  while (HAL_I2C_GetState(&hi2c3) != HAL_I2C_STATE_READY)
  {
    waitToPrint();
    npf_snprintf(uart_buf, 200, "%llu [app_gnss] Waiting for I2C to become available.\r\n", xTaskGetTickCount());
    huart2print(uart_buf, strlen(uart_buf));
  }
  HAL_I2C_Master_Transmit(&hi2c3, GNSS_ADDRESS, nmeaBuf, strlen(nmeaBuf), 500);
  while (HAL_I2C_GetState(&hi2c3) != HAL_I2C_STATE_READY)
  {
    waitToPrint();
    npf_snprintf(uart_buf, 200, "%llu [app_gnss] Waiting for I2C to become available.\r\n", xTaskGetTickCount());
    huart2print(uart_buf, strlen(uart_buf));
  }
  time_t   gnssEpochTemp        = 0;
  uint64_t previousRtosTimeStampGPRMC = 0;
  /* Infinite loop */
  for(;;)
  {
    IsI2CAvailable();
    HAL_I2C_Master_Receive(&hi2c3, GNSS_ADDRESS, gnssBuf, 16, 500);
    IsI2CAvailable();
    // Only check for $GPGGA messages... delete the rest
    for (i = 0; i < 16; i++)
    {
      if (!startDelimiterFound && (gnssBuf[i] == NMEA_START_DELIMITER))
      {
  	  startDelimiterFound = 1;
  	  nmeaBuf[l++] = gnssBuf[i];
  	  nmeaMatrix[j][k++] = gnssBuf[i];
      }
      else
      {
        if (gnssBuf[i] == NMEA_END_DELIMITER)
        {
          nmeaBuf[l] = '\0';
          nmeaMatrix[j][k] = (uint8_t)'\0';
          // check if valid message:
          nmeaCheckSum = (char2int(nmeaBuf[l-2U]) << 4) | char2int(nmeaBuf[l-1U]);
          nmeaCheckSumCalc = 0;
          for (uint32_t m = 1U; m < (l-3U); m++)
          {
            nmeaCheckSumCalc = (nmeaCheckSumCalc ^ nmeaBuf[m]);
          }
          startDelimiterFound = 0;
          j = 0;
          k = 0;
          l = 0;
          if (nmeaCheckSum != nmeaCheckSumCalc)
          {
#if PRINTF_APP_GNSS
            waitToPrint();
            npf_snprintf(uart_buf, 200, "%llu [app_gnss] [GNSSThread] Bad checksum NMEA Message: %s. Received checksum: %u, calculated checksum: %u.\r\n",
          		  xTaskGetTickCount(), nmeaBuf, (unsigned int)nmeaCheckSum, (unsigned int)nmeaCheckSumCalc);
            huart2print(uart_buf, strlen(uart_buf));
#endif
          }
          else
          {
            if (strcmp((char *)nmeaMatrix[0], "$GPRMC") == 0)
            {
//              RMC - Recommended Minimum Navigation Information
//              This is one of the sentences commonly emitted by GPS units.
//                     1         2 3       4 5        6  7   8   9    10 11
//                     |         | |       | |        |  |   |   |    |  |
//              $--RMC,hhmmss.ss,A,ddmm.mm,a,dddmm.mm,a,x.x,x.x,xxxx,x.x,a*hh<CR><LF>
//              NMEA 2.3:
//              $--RMC,hhmmss.ss,A,ddmm.mm,a,dddmm.mm,a,x.x,x.x,xxxx,x.x,a,m*hh<CR><LF>
//              NMEA 4.1:
//              $--RMC,hhmmss.ss,A,ddmm.mm,a,dddmm.mm,a,x.x,x.x,xxxx,x.x,a,m,s*hh<CR><LF>
//              Field Number:
//               1 - UTC of position fix, hh is hours, mm is minutes, ss.ss is seconds.
//               2 - Status, A = Valid, V = Warning
//               3 - Latitude, dd is degrees. mm.mm is minutes.
//               4 - N or S
//               5 - Longitude, ddd is degrees. mm.mm is minutes.
//               6 - E or W
//               7 - Speed over ground, knots
//               8 - Track made good, degrees true
//               9 - Date, ddmmyy
//              10 - Magnetic Variation, degrees
//              11 - E or W
//              12 - FAA mode indicator (NMEA 2.3 and later)
//              13 - Nav Status (NMEA 4.1 and later) A=autonomous, D=differential, E=Estimated, M=Manual input mode N=not valid, S=Simulator, V = Valid
//              14 - Checksum
//              A status of V means the GPS has a valid fix that is below an internal quality threshold, e.g. because the dilution of precision is too high or an elevation mask test failed.
//              The number of digits past the decimal point for Time, Latitude and Longitude is model dependent.
//              Example: $GNRMC,001031.00,A,4404.13993,N,12118.86023,W,0.146,,100117,,,A*7B
//              Example of this thread:
//                                                                     1          2 3          4 5           6  7   8  9    10 12  13
//                                                                     |          | |          | |           |  |   |  |     || |  |
//              000 [app_gnss] [rtos_gnss_thread] NMEA Message: $GPRMC,154440.000,A,5058.18969,N,00404.12957,E,0.0,0.0,290323,,,D*6D.
//              002 [app_gnss] [rtos_gnss_thread] $GPRMC - checksum: 109 (0x6D).
//            * UTC:			[ 15:44:40 ]
//            * Status:			[ A ]		-- Valid (reported in 2D and 3D fix conditions)
//              Latitude:			[ 50' 58'' N ]
//              Longitude:			[ 4' 04'' E ]
//              Speed over ground (knots):	[ 0.0 ]
//              Trackgood:			[ 0.0 ]
//            * Date (ddmmyy):		[ 290323 ]
//              Magnetic Variation:		[ 0.0 ]
//              Magnetic Var. Direction:	[ - ]
//              350
//                rtosTimeStampGPRMC = xTaskGetTickCount();
              rtosTimeStampGPRMC = GetTimeStampns();
              // GPRMC_Info_t gprmc_data; /**< $GPRMC Data holder */
              scan_utc(nmeaMatrix[1],  &gprmc_data.utc);
              gprmc_data.date        = strtol((char *)nmeaMatrix[ 9], NULL, 10);
              // Calculate Epoch:
              gprmc_time.tm_year  = (uint16_t)(gprmc_data.date      - (100*(gprmc_data.date/100))  + 100);  // Year - 1900
              gprmc_time.tm_mon   = (uint8_t)((gprmc_data.date/100) - (100*(gprmc_data.date/10000))-   1);  // Month, where 0 = jan
              gprmc_time.tm_mday  = (uint8_t)((gprmc_data.date/10000));                                     // Day of the month
              gprmc_time.tm_hour  = (uint8_t)gprmc_data.utc.hh;                                             // 24 hours format
              gprmc_time.tm_min   = (uint8_t)gprmc_data.utc.mm;
              gprmc_time.tm_sec   = (uint8_t)gprmc_data.utc.ss;
              gprmc_time.tm_isdst = 0;                                                                      // Is DST on? 1 = yes, 0 = no, -1 = unknown
              gnssEpochTemp = mktime(&gprmc_time);
              xSemaphoreTake(gnssEpochMutex, pdMS_TO_TICKS(400));
              if (gnssEpochTemp > gnssEpoch)
              {
                gnssEpoch = gnssEpochTemp;
                gnssEpochAvailable = 1;
              }
              xSemaphoreGive(gnssEpochMutex);
              waitToPrint();
              npf_snprintf(uart_buf, 200, "%llu [gnss] $GPRMC UTC %04d/%02d/%02d.%02d:%02d:%02d, Epoch: %llu, Time between 2 $GPRMC messages: %dns.\r\n", xTaskGetTickCount(),
              	(unsigned int)(gprmc_time.tm_year + 1900), (unsigned int)(gprmc_time.tm_mon + 1), (unsigned int)gprmc_time.tm_mday,
				(unsigned int)gprmc_time.tm_hour, (unsigned int)gprmc_time.tm_min, (unsigned int)gprmc_time.tm_sec,
				(uint64_t)gnssEpoch, (unsigned int)(rtosTimeStampGPRMC - previousRtosTimeStampGPRMC));
              huart2print(uart_buf, strlen(uart_buf));
              previousRtosTimeStampGPRMC = rtosTimeStampGPRMC;
            }
          }
        } // endif (gnssBuf[i] == NMEA_END_DELIMITER)
        else
        {
          if ((gnssBuf[i] != 0x0A) && (gnssBuf[i] != 0xFF))
          { // make sure 0x0A (\n) is not being placed in nmeaBuf
            nmeaBuf[l++] = gnssBuf[i];
            if ((gnssBuf[i] == (uint8_t)',') || (gnssBuf[i] == (uint8_t)'*'))
            { // new field
              nmeaMatrix[j++][k] = (uint8_t)'\0';
              k = 0;
            }
            else
            { // no new field
              nmeaMatrix[j][k++] = gnssBuf[i];
            }
          }
        } // endif (gnssBuf[i] != NMEA_END_DELIMITER)
      } // endif (!startDelimiterFound && (gnssBuf[i] == NMEA_START_DELIMITER))
    } // end for (i = 0; i < 16; i++)
    if (gnssBuf[0] == 0xFF)
    {
      vTaskDelay(200U);
    }
  }
}

/**
 * @brief  Function that converts a character to unsigned integer
 * @param  c        The character to convert
 * @retval The returned unsigned integer
 */
uint32_t char2int(uint8_t c)
{
  uint32_t ret = (unsigned char)0;
  if((c >= (uint8_t)'0') && (c <= (uint8_t)'9'))
  {
    ret = (unsigned char)(c - (uint8_t)'0');
  }
  if((c >= (uint8_t)'A') && (c <= (uint8_t)'F'))
  {
    ret = (unsigned char)(c - (uint8_t)'A') + (unsigned)10;
  }
  if((c >= (uint8_t)'a') && (c <= (uint8_t)'f'))
  {
    ret = (unsigned char)(c - (uint8_t)'a') + (unsigned)10;
  }
  return ret;
}

/*
 * Function that executes the 'OR' operation between first two elements of a buffer
 */
uint32_t nmea_checksum(const uint8_t buf[])
{
  return ((char2int(buf[0]) << 4) | (char2int(buf[1])));
}

/*
 * Function that scans a string with UTC Info_t and fills all fields of a
 * UTC_Info_t struct
 */
void scan_utc(uint8_t *pUTCStr, UTC_Info_t *pUTC)
{
  pUTC->utc = strtol((char *)pUTCStr,NULL,10);
  pUTC->hh = (pUTC->utc / 10000);
  pUTC->mm = (pUTC->utc - (pUTC->hh * 10000)) / 100;
  pUTC->ss = pUTC->utc - ((pUTC->hh * 10000) + (pUTC->mm * 100));
  return;
}

#endif // of #if SENSOR_HOST
