# Supplementary material for: RTOS-Integrated Time Synchronization for Self-Deployable Wireless Sensor Networks
Source: Sensors (Basel). 2026 Mar 29;26(7):2121. doi: 10.3390/s26072121 (PMC13074925; doi:10.3390/s26072121)
Supplement: Supplementary file 1 [file sensors-26-02121-s001.zip › sensors-4177123-supplementary/RTOS_WSN_Synchronization/App/app_hal_sync.c]

/*
 * app_hal_sync.c
 *
 *  Created on: Apr 11, 2023
 *      Author: Sarah Goossens
 *
 *  Synchronization of the STM32 clock is done with the RTC_PPS signal because this is available for both the HOST and NODE
 *  A notification is received each time an RTC_PPS pulse is given.
 *
 *  This thread also evaluates when the RTC needs to be refreshed with the epoch time received from the gnss module (gnssEpoch - in case of
 *  host) or epoch time from the host (received_epoch - in case of node)
 *
 */

#include "main.h"
#include "app_hal_sync.h"
#include "usart.h"
#include <string.h>
#include "app_network_connect.h"
#include "app_led.h"
#include "app_gnss.h"
#include "FreeRTOSConfig.h"
#include "iwdg.h"
#include "app_sync.h"
#include "math.h"
#include "common.h"

#define PRINTF_APP_HAL_SYNC 1

extern IWDG_HandleTypeDef hiwdg;
extern char              uart_buf[200];
extern module            moduleTable[MAXNRMODULES];
extern uint64_t          timeStampInt;
extern uint64_t          timeStampIntCheck;
extern double            halDriftCorrection;
extern SemaphoreHandle_t CompTicksMutex;
extern double            adjustTIM2;
extern uint32_t          substracteduseconds;
extern uint32_t          addeduseconds;
extern double            subtracteduSecondsIn1s;
extern double            addeduSecondsIn1s;
extern int32_t           regVal;
extern uint32_t          schedulerStartTime;
extern uint8_t           halSynchronized;
extern SemaphoreHandle_t timeStampIntMutex;
extern uint32_t          gnssEpochAvailable;
extern float             tickSpeedToReference;
extern uint32_t          subTickCounterTIM2;
extern uint32_t          gnssPulseCounter;
extern uint64_t          xEpochnsGNSSPulse;
extern uint64_t          tickCountGNSSPulse;
extern uint64_t          tickCountGNSSPulseCheck;
extern double            subTickCountGNSSPulse;
extern uint32_t          subTickValueGNSSPulse;
extern uint32_t          subTickValueGNSSPulseCheck;
extern uint64_t          durationGNSSPP10S;
extern uint64_t          tickCountDIO1;
extern uint64_t          tickCountDIO1Check;
extern double            subTickCountEXTI;
extern uint32_t          subTickValueEXTI;
extern uint32_t          subTickValueEXTICheck;
extern uint32_t          newReloadSysTickValue;
extern double            restReloadSysTickValue;
extern double            restMedianSysTickValue;
extern time_t            gnssEpoch;
extern uint64_t          gnssEpochms;
extern uint32_t          alignRTOSWithEpoch;
extern uint32_t          rtosTicksAligned;
extern uint64_t          expectedEpochms;
extern int64_t           rtosOffsetToExpEpoch;
extern int32_t           rtosOffsetToExpEpochms;
extern int32_t           rtosOffsetToExpEpochns;
extern SemaphoreHandle_t gnssEpochMutex;
extern SemaphoreHandle_t ledReAlignSemaphore;
extern uint32_t          tickSubtracted;
extern uint32_t          tickAdded;
extern TickType_t        xLastWakeTimeNetCon;
extern SemaphoreHandle_t syncReAlignSemaphore;
extern double            adjustsysTickCounter;
extern double            realSubTickNs;
extern double            cumAvOffsetTSLED;
extern uint64_t          rtosTimeStampLED;
extern int64_t           syncOffsetCompms;
extern int64_t           syncOffsetCompSubms;
extern int32_t           tickCompensation;
extern int32_t           tickCompensationTim2;
extern TaskHandle_t      gnssThreadHandle;
extern TickType_t        netConInterval;
extern uint32_t          netConIntervalChange;
extern uint32_t          checkHalSynchronized;
extern uint64_t          receivedxEpoch;
extern double            idealsubTickDurationns;
extern uint32_t          SystickReloadValue;
extern uint32_t          ignoreHostError;
extern int32_t           mWTim2Size;
extern uint64_t          pidHalSetpoint;
extern double            expectedNrsTIn1GNNSP;
extern uint32_t          ppxxs;
extern uint32_t          rtosTimeToTakeTimestamp;

TaskHandle_t halSyncThreadHandler;

void HalSyncThreadInit()
{
  if (xTaskCreate ((TaskFunction_t)StartHalSyncThread, "HalSyncThread", (configSTACK_DEPTH_TYPE)512, NULL, osPriorityRealtime6, &halSyncThreadHandler) != pdPASS)
  {
#if PRINTF_APP_HAL_SYNC
    waitToPrint();
    npf_snprintf(uart_buf, 200, "%llu [hal_sync] [HalSynchread] Could not be started.\n", xTaskGetTickCount());
    huart2print(uart_buf, strlen(uart_buf));
#endif
  }
}

void StartHalSyncThread(const void * params)
{
#if PRINTF_APP_HAL_SYNC
  waitToPrint();
  npf_snprintf(uart_buf, 200, "%llu [hal_sync] [HalSyncThread] Started.\n", xTaskGetTickCount());
  huart2print(uart_buf, strlen(uart_buf));
  waitToPrint();
  npf_snprintf(uart_buf, 200, "%llu [hal_sync] SYSTICK_LOAD_REG value = #%u.\r\n", xTaskGetTickCount(), (unsigned int) SYSTICK_LOAD_REG);
  huart2print(uart_buf, strlen(uart_buf));
#endif
  uint32_t notificationValue                 = 0;  // Used to identify where the notification is coming from.
  uint16_t statRTOStoGNSSPulsens[51]         = {0,0,0,0,0,0,0,0,0,0,0,0,0,0,0,0,0,0,0,0,0,0,0,0,0,0,0,0,0,0,0,0,0,0,0,0,0,0,0,0,0,0,0,0,0,0,0,0,0,0,0}; // in ns: middle = <50ns, then per 50ns
  uint32_t whileIterations                   = 0; // to prevent lock into while loop
  uint64_t time1GNSSPulse                    = 0;
  int32_t  pidHalError                       = 0;
#if SENSOR_HOST
  time_t   gnssEpochCopy                     = 0;
#else
  int32_t  pidHalErrorAtHost                 = 0;
  int32_t  previousPidHalErrorAtHost         = 0;
  int32_t  diffPidHalErrorAtHost             = 0;
  uint32_t previousReloadSysTickValue        = SystickReloadValue; //15999;  // Previous Reload Value
#endif
  double   pidHalPreviousError               = 0.0;
  double   pidHalIntegral                    = 0.0;
  double   pidHalDerivative                  = 0.0;
  double   pidHalOutput                      = 0.0;
  double   pidHalOutputInTicks               = 0.0;  // PID Output converted to ticks
  double   fractionalPart                    = 0.0;  // Fractional part of compensation
  double   pidHalKp                          = 0.55;
  double   pidHalKi                          = 0.18;
  double   pidHalKd                          = 0.12;
  int32_t  mWErrorBuffer[MOVING_WINDOW_SIZE] = {0};  // moving Window Circular buffer to track the last 20 Error values
  int32_t  mWErrorSorted[MOVING_WINDOW_SIZE] = {0};  // moving Window buffer to store Error values in sorted order (to calculate medianError)
  int32_t  mWErrorSize                       = 0;    // Number of elements in the window
  uint32_t mWErrorIndex                      = 0;    // Circular index for tracking oldest element
  int64_t  mWErrorSum                        = 0;    // Running sum for computing the mean
  uint64_t mWErrorSumSquared                 = 0;    // Running sum of squares for standard deviation calculation
  int32_t  mWErrorOldestValue                = 0;
  int32_t  mWAvgError                        = 0;
  int32_t  mWMedianError                     = 0;
  int32_t  mWStdDevError                     = 0;
  int32_t  mWTim2Buffer[MOVING_WINDOW_SIZE]  = {0};  // moving WindowCircular buffer to track the last 20 Tim2 values
  int32_t  mWTim2Sorted[MOVING_WINDOW_SIZE]  = {0};  // moving Window buffer to Store Tim2 values in sorted order (to calculate medianTim2)
  uint32_t mWTim2Index                       = 0;    // Circular index for tracking oldest element
  uint64_t mWTim2Sum                         = 0;    // Running sum for computing the mean
  uint64_t mWTim2SumSquared                  = 0;    // Running sum of squares for standard deviation calculation
  int32_t  mWTim2OldestValue                 = 0;
  uint32_t mWAvgTim2                         = 0;
  uint32_t mWMedianTim2                      = 0;
  uint32_t mWStdDevTim2                      = 0;
  int      i                                 = 0;
  int      binIndex                          = 0;
  int32_t  removeOffset                      = 0;
  double   compensateTim2Ticks               = 0.0;
  double   fractionalPartTim2                = 0.0;
  uint64_t previousxEpochnsGNSSPulse         = 0;
  uint64_t previousppxxs                     = 10;
  uint32_t adaptCompensateTim2Ticks          = 1;
  expectedNrsTIn1GNNSP = (double)netConInterval * (double)1000000 / idealsubTickDurationns;
#if !SENSOR_HOST
  uint64_t previousReceivedxEpoch = 0;
  uint64_t time1GNSSPulseAtHost = 0;
#endif
  pidHalSetpoint               = netConInterval * 1000000;
  for(;;)
  { // Infinite loop
    xTaskNotifyStateClear(halSyncThreadHandler);
    notificationValue = 0;
    whileIterations   = 0;
    while ((notificationValue & NOTIFICATION_FROM_GNSSPULSE) != NOTIFICATION_FROM_GNSSPULSE)
    { // waiting for a notification value from gnssPulseCounter - EXTI FROM GNSSPulse - see main HAL_GPIO_EXTI_Callback()
      xTaskNotifyWait(0x00, 0xffffffff, &notificationValue, pdMS_TO_TICKS(netConInterval + 3000));
      if ((notificationValue & NOTIFICATION_FROM_GNSSPULSE) == NOTIFICATION_FROM_GNSSPULSE)
      {
#if SENSOR_HOST
    	realSubTickNs          = (double) (netConInterval * 1000000) / (double) subTickCounterTIM2;
        xEpochnsGNSSPulse      = tickCountGNSSPulse * (uint64_t)1000000 + (uint64_t)(subTickCountGNSSPulse * realSubTickNs);
        time1GNSSPulse         = xEpochnsGNSSPulse - previousxEpochnsGNSSPulse;
#else
        time1GNSSPulseAtHost   = receivedxEpoch - previousReceivedxEpoch;
        pidHalErrorAtHost      = (int32_t)(time1GNSSPulseAtHost - pidHalSetpoint);
        diffPidHalErrorAtHost  = pidHalErrorAtHost - previousPidHalErrorAtHost;
        subTickCounterTIM2    -= (uint32_t)(((double) diffPidHalErrorAtHost) / realSubTickNs);
        realSubTickNs          = (double) (netConInterval * 1000000) / (double) subTickCounterTIM2;
        if (!ignoreHostError)
        {
          subTickCounterTIM2    -= (uint32_t)(((double) (pidHalErrorAtHost)) / realSubTickNs);
        }
        xEpochnsGNSSPulse      = tickCountGNSSPulse * (uint64_t)1000000 + (uint64_t)(subTickCountGNSSPulse * realSubTickNs);
        if (ignoreHostError)
        {
          time1GNSSPulse       = xEpochnsGNSSPulse - previousxEpochnsGNSSPulse;
        }
        else
        {
          time1GNSSPulse       = xEpochnsGNSSPulse - previousxEpochnsGNSSPulse - (int64_t)diffPidHalErrorAtHost;
        }
#endif
        gnssPulseCounter++;
        expectedEpochms       += (uint64_t)netConInterval;
        rtosOffsetToExpEpoch   = (int64_t)(expectedEpochms * 1000000LL - xEpochnsGNSSPulse);
        rtosOffsetToExpEpochms = (int32_t)(rtosOffsetToExpEpoch / 1000000LL);
        rtosOffsetToExpEpochns = (int32_t)(rtosOffsetToExpEpoch - (int64_t)rtosOffsetToExpEpochms * 1000000LL);
      }
      else
      {
    	if (!notificationValue)
    	{
#if PRINTF_APP_HAL_SYNC
          waitToPrint();
          npf_snprintf(uart_buf, 200, "%llu [hal_sync] No GNSSPulse in the last 13s.\r\n", xTaskGetTickCount());
          huart2print(uart_buf, strlen(uart_buf));
#endif
    	}
    	else
    	{
#if PRINTF_APP_HAL_SYNC
          waitToPrint();
          npf_snprintf(uart_buf, 200, "%llu [hal_sync] Expected GNSSPulse, but wrong notification value received: 0x%08X.\r\n", xTaskGetTickCount(), (unsigned int) notificationValue);
          huart2print(uart_buf, strlen(uart_buf));
#endif
       	  xTaskNotifyStateClear(halSyncThreadHandler);
          notificationValue = 0;
    	}
      }
      if (whileIterations++ > 3)
      {
        waitToPrint();
        npf_snprintf(uart_buf, 200, "%llu [hal_sync] Error: Jump out of while loop waiting for GNSSPulse.\r\n", xTaskGetTickCount());
        huart2print(uart_buf, strlen(uart_buf));
        notificationValue = NOTIFICATION_FROM_GNSSPULSE;
        // todo: reset GNSS as there is no GNSSPulse
      }
    }
    // start PID controller for synchronization between RTOS time base and GNSSPulse:
#if SENSOR_HOST
    if (gnssPulseCounter == 1)// || rtosOffsetToExpEpoch >= 1000000 || rtosOffsetToExpEpoch <= -1000000)
    { // align rtos with GNSS time
      xSemaphoreTake(gnssEpochMutex, pdMS_TO_TICKS(400));
      gnssEpochCopy = gnssEpoch;
      xSemaphoreGive(gnssEpochMutex);
      expectedEpochms = (uint64_t) (gnssEpochCopy + (time_t)1) * (uint64_t) 1000;
      gnssEpochms = expectedEpochms + (uint64_t) 1001;
      alignRTOSWithEpoch = 1;
      gnssEpochAvailable = 0;
      vTaskSuspend(gnssThreadHandle);
#if PRINTF_APP_HAL_SYNC
      waitToPrint();
      npf_snprintf(uart_buf, 200, "%llu [hal_sync] Align RTOS with GNSS UTC: %llums at next GNSSPulse, GNSS thread suspended.\r\n", xTaskGetTickCount(), gnssEpochms);
      huart2print(uart_buf, strlen(uart_buf));
#endif
    }
    if (gnssPulseCounter >= 2)
#else
    if (gnssPulseCounter >= 1)
#endif
    {
      if ((previousppxxs != ppxxs) && adaptCompensateTim2Ticks)
      {
        for (i = 0; i < MOVING_WINDOW_SIZE; i++)
        {
          mWTim2Sorted[i] = 0;
          mWTim2Buffer[i] = 0;
        }
        mWTim2Sum = 0;
        mWTim2SumSquared = 0;
        mWAvgTim2 = 0;
        mWStdDevTim2 = 0;
        mWMedianTim2 = 0;
        mWTim2Index = 0;
        mWTim2Size = 0;
        adaptCompensateTim2Ticks = 0;
      }
      if (adaptCompensateTim2Ticks)
      {
        if (mWTim2Size == MOVING_WINDOW_SIZE)
        { // If the buffer is full, remove the oldest element
          mWTim2OldestValue = mWTim2Buffer[mWTim2Index];                                   // Get the oldest value
          RemoveValueSortedArray(mWTim2Sorted, &mWTim2Size, mWTim2OldestValue);            // Remove it from sorted window
          mWTim2Sum -= mWTim2OldestValue;                                                  // Subtract the oldest value from sum
          mWTim2SumSquared -= ((uint64_t)mWTim2OldestValue * (uint64_t)mWTim2OldestValue); // Subtract the oldest value from sum of squares
        }
        InsertValueSortedArray(mWTim2Sorted, &mWTim2Size, (int32_t)subTickCounterTIM2);    // Insert the new value into the sorted array
        mWTim2Buffer[mWTim2Index] = subTickCounterTIM2;                                    // Store new value in buffer to track oldest element
        if (++mWTim2Index >= MOVING_WINDOW_SIZE) mWTim2Index = 0;                          // Overflow-safe index update
        mWTim2Sum += subTickCounterTIM2;                                                   // Update moving window sum
        mWTim2SumSquared += (uint64_t)subTickCounterTIM2 * (uint64_t)subTickCounterTIM2;   // Update moving window sum of squares
        mWAvgTim2 = (uint64_t)(mWTim2Sum / (uint64_t)mWTim2Size);                          // Compute moving window mean
        mWStdDevTim2 = (uint32_t)sqrt((mWTim2SumSquared / (uint64_t)mWTim2Size) - ((uint64_t)mWAvgTim2 * (uint64_t)mWAvgTim2)); // Compute moving window std deviation
        if (mWTim2Size % 2 == 1)
        { // Compute moving window median: Odd case: middle element
          mWMedianTim2 = mWTim2Sorted[mWTim2Size / 2];
        }
        else
        { // Compute moving window median: Even case: average of two middle elements
          mWMedianTim2 = (mWTim2Sorted[mWTim2Size / 2 - 1] + mWTim2Sorted[mWTim2Size / 2]) / 2;
        }
      }
#if SENSOR_HOST
      if (gnssPulseCounter == 2 || rtosOffsetToExpEpoch >= (100 * (int64_t)netConInterval) || rtosOffsetToExpEpoch <= (-100 * (int64_t)netConInterval))
#else
      if (gnssPulseCounter == 1) // with a Node, the synchronization of the LED is done via app_sync
#endif
      {
        compensateTim2Ticks = ((double)subTickCounterTIM2 - expectedNrsTIn1GNNSP)/(double)netConInterval;
#if SENSOR_HOST
        xSemaphoreGive(ledReAlignSemaphore);
        removeOffset = 1;
#endif
      }
      else
      {
        if (removeOffset)
    	{ // remove offset to expected at next GNSSPulse. This is only done at a Host
          compensateTim2Ticks = -(expectedNrsTIn1GNNSP - (double)mWMedianTim2 + ((double)rtosOffsetToExpEpoch + cumAvOffsetTSLED)/realSubTickNs)/(double)netConInterval;
          removeOffset = 0;
          waitToPrint();
          npf_snprintf(uart_buf, 300, "%llu [hal_sync] PP%dS #%u, TSGNSSP = %lluns, 1 PP%dS = %lluns, TSLED = %lluns.\r\n",
                xTaskGetTickCount(), (unsigned int) ppxxs, (unsigned int) gnssPulseCounter, xEpochnsGNSSPulse, (unsigned int) ppxxs, time1GNSSPulse, rtosTimeStampLED);
          huart2print(uart_buf, strlen(uart_buf));
          waitToPrint();
          npf_snprintf(uart_buf, 200, "              expectedNrsTIn1GNNSP = %03.5fns, mWMedianTim2 = %usT, rtosOffsetToExpEpoch = %lluns, cumAvOffsetTSLED = %03.5fsT/ms, realSubTickNs = %03.5fns.\r\n",
        		  expectedNrsTIn1GNNSP, (unsigned int) mWMedianTim2, rtosOffsetToExpEpoch, cumAvOffsetTSLED, realSubTickNs);
          huart2print(uart_buf, strlen(uart_buf));
          waitToPrint();
          npf_snprintf(uart_buf, 200, "              netConInterval = %usT, previousppxxs = %llus, ppxxs = %us, adaptCompensateTim2Ticks = %u.\r\n",
        		  (unsigned int)netConInterval, previousppxxs, (unsigned int) ppxxs, (unsigned int) adaptCompensateTim2Ticks);
          huart2print(uart_buf, strlen(uart_buf));
          waitToPrint();
          npf_snprintf(uart_buf, 200, "              PID done, Output = %03.5fns =  %03.5fsT/ms -> %dT/ms and %03.5fsT/ms. Tim2 compensation = %03.5fsT/ms -> %dT/ms and %03.5fsT/ms. ReloadVal = %usT.\r\n",
      	      pidHalOutput, pidHalOutputInTicks, (int)tickCompensation, restReloadSysTickValue, compensateTim2Ticks, (int)tickCompensationTim2, restMedianSysTickValue, (unsigned int) newReloadSysTickValue);
          huart2print(uart_buf, strlen(uart_buf));
    	}
    	else
    	{
#if SENSOR_HOST
          compensateTim2Ticks = ((double)mWMedianTim2 - expectedNrsTIn1GNNSP)/(double)netConInterval;
#else
          if (adaptCompensateTim2Ticks)
          {
            compensateTim2Ticks = ((double)mWMedianTim2 - expectedNrsTIn1GNNSP)/(double)netConInterval;
          }
#endif
        }
      }
      tickCompensationTim2 = (int32_t)compensateTim2Ticks;
      fractionalPartTim2 = compensateTim2Ticks - (double)tickCompensationTim2;
      if (fractionalPart > (double)0.5)
      {
        fractionalPartTim2--;
        tickCompensationTim2 = (int32_t)(compensateTim2Ticks + (double) 1.0);
      }
      else
      {
        if (fractionalPartTim2 < (double)(-0.5))
        {
          fractionalPartTim2++;
          tickCompensationTim2 = (int32_t)(compensateTim2Ticks - (double) 1.0);
        }
      }
#if SENSOR_HOST // switch currently off for SENSOR NODE
      restMedianSysTickValue = fractionalPartTim2; // this will be added to the adjustsysTickCounter in port.c
      if (gnssPulseCounter <= 4)
      {// from gnns_pps #5 onwards, the tickCompensationTim2 is added as well, but after the PID controller

    	newReloadSysTickValue  = SystickReloadValue + tickCompensationTim2;
        SYSTICK_LOAD_REG = newReloadSysTickValue;
        adjustsysTickCounter++;
      }
#else
      restMedianSysTickValue = fractionalPartTim2; // this will be added to the adjustsysTickCounter in port.c
      if (gnssPulseCounter <= 3)
      {// from gnns_pps #5 onwards, the tickCompensationTim2 is added as well, but after the PID controller
        newReloadSysTickValue  = SystickReloadValue + tickCompensationTim2;
        previousReloadSysTickValue = newReloadSysTickValue;
        SYSTICK_LOAD_REG = newReloadSysTickValue;
        adjustsysTickCounter++;
      }
#endif
    }
#if SENSOR_HOST
    if (gnssPulseCounter > 4)
#else
    if (gnssPulseCounter > 3)
#endif
    {
      if (ignoreHostError)
      {
        pidHalError = (int32_t) (time1GNSSPulse - pidHalSetpoint);
      }
      else
      {
        pidHalError = (int32_t)(time1GNSSPulse - pidHalSetpoint) + (int32_t)syncOffsetCompms + (int32_t)syncOffsetCompSubms;// - pidHaloffsetCompensation);
      }
      syncOffsetCompms = 0;
      syncOffsetCompSubms = 0;
      if (mWErrorSize == MOVING_WINDOW_SIZE)
      { // If the buffer is full, remove the oldest element
        mWErrorOldestValue = mWErrorBuffer[mWErrorIndex];                        // Get the oldest value
        RemoveValueSortedArray(mWErrorSorted, &mWErrorSize, mWErrorOldestValue); // Remove it from sorted window
        mWErrorSum -= mWErrorOldestValue;                                        // Subtract the oldest value from sum
        mWErrorSumSquared -= (mWErrorOldestValue * mWErrorOldestValue);          // Subtract the oldest value from sum of squares
      }
      InsertValueSortedArray(mWErrorSorted, &mWErrorSize, pidHalError);          // Insert the new value into the sorted array
      mWErrorBuffer[mWErrorIndex] = pidHalError;                                 // Store new value in buffer to track oldest element
      if (++mWErrorIndex >= MOVING_WINDOW_SIZE) mWErrorIndex = 0;                // Overflow-safe index update
      mWErrorSum += pidHalError;                                                 // Update moving window sum
      mWErrorSumSquared += (int64_t)pidHalError * (int64_t)pidHalError;          // Update moving window sum of squares
      mWAvgError = (int32_t)(mWErrorSum / (int64_t)mWErrorSize);                 // Compute moving window mean
      mWStdDevError = (int32_t)sqrt((mWErrorSumSquared / (int64_t)mWErrorSize) - ((int64_t)mWAvgError * (int64_t)mWAvgError)); // Compute moving window standard deviation
      if (mWErrorSize % 2 == 1)
      { // Compute moving window median: Odd case: middle element
        mWMedianError = mWErrorSorted[mWErrorSize / 2];
      }
      else
      { // Compute moving window median: Even case: average of two middle elements
        mWMedianError = (mWErrorSorted[mWErrorSize / 2 - 1] + mWErrorSorted[mWErrorSize / 2]) / 2;
      }
      pidHalIntegral += (double)pidHalError;
      pidHalDerivative = (double)pidHalError - pidHalPreviousError;
      pidHalPreviousError = (double)pidHalError;
      pidHalOutput = pidHalKp * (double)pidHalError + pidHalKi * pidHalIntegral + pidHalKd * pidHalDerivative;
      pidHalOutputInTicks = pidHalOutput/realSubTickNs/netConInterval;           // PID Output Conversion to Ticks and spreading over netConInterval seconds
      tickCompensation = (int32_t)pidHalOutputInTicks;
      if (ignoreHostError)
      {
        fractionalPart = pidHalOutputInTicks;
        ignoreHostError = 0;
      }
      else
      {
        fractionalPart = pidHalOutputInTicks - (double)tickCompensation;
      }
      if (fractionalPart > (double)0.5)
      {
        fractionalPart--;
        tickCompensation = (int32_t)(pidHalOutputInTicks + (double) 1.0);
      }
      else
      {
        if (fractionalPart < (double)(-0.5))
        {
          fractionalPart++;
          tickCompensation = (int32_t)(pidHalOutputInTicks - (double) 1.0);
        }
      }
#if SENSOR_HOST
      newReloadSysTickValue = SystickReloadValue + tickCompensation + tickCompensationTim2;
#else
      newReloadSysTickValue = previousReloadSysTickValue + tickCompensation + tickCompensationTim2;
      previousReloadSysTickValue = newReloadSysTickValue;
#endif
      SYSTICK_LOAD_REG = newReloadSysTickValue;
      restReloadSysTickValue = fractionalPart;
      adjustsysTickCounter++;
      if (tickAdded == 1)
      {
#if PRINTF_APP_HAL_SYNC
        waitToPrint();
        npf_snprintf(uart_buf, 200, "Tick Added during Interrupt! tickCountGNSSPulse = %llums, subTickValueGNSSPulse = %usT, tickCountGNSSPulseCheck = %llums, subTickValueGNSSPulseCheck = %usT.\r\n",
        		tickCountGNSSPulse, (unsigned int) subTickValueGNSSPulse, tickCountGNSSPulseCheck, (unsigned int) subTickValueGNSSPulseCheck);
        huart2print(uart_buf, strlen(uart_buf));
#endif
        tickAdded = 0;
      }
      if (tickSubtracted == 1)
      {
#if PRINTF_APP_HAL_SYNC
        waitToPrint();
        npf_snprintf(uart_buf, 200, "Tick subtracted during Interrupt! subTickCountGNSSPulse = %usT.\r\n", (unsigned int) subTickCountGNSSPulse);
        huart2print(uart_buf, strlen(uart_buf));
#endif
        tickSubtracted = 0;
      }
#if SENSOR_HOST
	  binIndex = round(pidHalError / realSubTickNs) + 25;
#else
	  // in case of a node, we show statistics per 10sT (about 625ns)
	  // the middle value is less than 625ns
	  // outer values are more than 625ns * 19 = more than +/-11.875us
	  binIndex = round((pidHalError / 50) / realSubTickNs) + 25;
#endif
	  // Ensure binIndex stays within array bounds (0 to 50)
	  if (binIndex <  0) binIndex =  0;
	  if (binIndex > 50) binIndex = 50;
      if (binIndex == 25 && statRTOStoGNSSPulsens[25] == 0)
      {// Reset statistics when midpoint (0 error) is reached for the first time
        for (i = 0; i < 51; i++)
        {
          statRTOStoGNSSPulsens[i] = 0;
        }
      }
      statRTOStoGNSSPulsens[binIndex]++; // Increment corresponding bin count
#if SENSOR_HOST
      if (!halSynchronized && ((time1GNSSPulse < ((uint64_t)netConInterval * 1000000) + 10000 * (uint64_t)netConInterval / 10000)
              && (time1GNSSPulse > ((uint64_t)netConInterval * 1000000) - 10000 * (uint64_t)netConInterval / 10000)))
#else
      if (!halSynchronized && ((time1GNSSPulse < ((uint64_t)netConInterval * 1000000) + 1000 * ppxxs)
              && (time1GNSSPulse > ((uint64_t)netConInterval * 1000000) - 1000 * ppxxs)))
#endif
      { // if 5 following iterations are giving a value of max 1 RTOS Tick difference per RTCPPS, then we consider that HAL is synchronized with the RTC
	    checkHalSynchronized++;
#if PRINTF_APP_HAL_SYNC
        waitToPrint();
        npf_snprintf(uart_buf, 200, "%llu [hal_sync] # of following RTOS seconds with max %uus drift on 1 GNSSP: %u.\r\n",
        		xTaskGetTickCount(), (unsigned int) ppxxs, (unsigned int) checkHalSynchronized);
        huart2print(uart_buf, strlen(uart_buf));
#endif
#if SENSOR_HOST
        if (checkHalSynchronized > 2)
#else
        if (checkHalSynchronized > 2)
#endif
        {
          halSynchronized = 1;
#if PRINTF_APP_HAL_SYNC
          waitToPrint();
          npf_snprintf(uart_buf, 200, "%llu [hal_sync] RTOS synchronized.\r\n",xTaskGetTickCount());
          huart2print(uart_buf, strlen(uart_buf));
#endif

#if SENSOR_HOST
          NetConThreadInit(); // Now app_network_connect can be started
          SyncThreadInit(syncReAlignSemaphore);
#else
          if (netConInterval == 10000)
          {// start syncThread only once
            SyncThreadInit(syncReAlignSemaphore);
          }
          xLastWakeTimeNetCon = xTaskGetTickCount() - pdMS_TO_TICKS(1000);
#endif
        }
      }
      else
      {
        checkHalSynchronized = 0;
      }
    } // endif (gnssPulseCounter > 2)
    HAL_IWDG_Refresh(&hiwdg);
    vTaskDelay(500); // to avoid any conflict with the start of the LED thread
#if PRINTF_APP_HAL_SYNC
    waitToPrint();
    npf_snprintf(uart_buf, 300, "%llu [hal_sync] PP%dS #%u, TSGNSSP = %lluns, 1 PP%dS = %lluns, TSLED = %lluns, rtosTimeToTakeTimestamp = %uns.\r\n",
          xTaskGetTickCount(), (unsigned int) ppxxs, (unsigned int) gnssPulseCounter, xEpochnsGNSSPulse, (unsigned int) ppxxs, time1GNSSPulse, rtosTimeStampLED, (unsigned int)rtosTimeToTakeTimestamp);
    huart2print(uart_buf, strlen(uart_buf));
    waitToPrint();
    npf_snprintf(uart_buf, 200, "              PID done, Output = %03.5fns =  %03.5fsT/ms -> %dT/ms and %03.5fsT/ms. Tim2 compensation = %03.5fsT/ms -> %dT/ms and %03.5fsT/ms. ReloadVal = %usT.\r\n",
	      pidHalOutput, pidHalOutputInTicks, (int)tickCompensation, restReloadSysTickValue, compensateTim2Ticks, (int)tickCompensationTim2, restMedianSysTickValue, (unsigned int) newReloadSysTickValue);
    huart2print(uart_buf, strlen(uart_buf));
    if ((pidHalError > 1000000) || (pidHalError < -1000000))
    {
      waitToPrint();
      npf_snprintf(uart_buf, 200, "            No tick added, but pidHalError > 1ms: timeStampInt = %llums, timeStampIntCheck = %llums, subTickValueEXTI = %usT, subTickValueEXTICheck = %usT.\r\n",
   		  tickCountDIO1, tickCountDIO1Check, (unsigned int) subTickValueEXTI, (unsigned int) subTickValueEXTICheck);
      huart2print(uart_buf, strlen(uart_buf));
    }
    waitToPrint();
    npf_snprintf(uart_buf, 200, "              Expected = %lldms, Error to expected = %lldns, so %dms (or ticks) and remaining %dns, TSGNSSP - TSLED = %dns.\r\n",
  	  expectedEpochms, rtosOffsetToExpEpoch, (int)rtosOffsetToExpEpochms, (int)rtosOffsetToExpEpochns, (int) (xEpochnsGNSSPulse - rtosTimeStampLED));
    huart2print(uart_buf, strlen(uart_buf));
    waitToPrint();
    npf_snprintf(uart_buf, 200, "              Tim2 = %usT, avgTim2 = %usT, medianTim2 = %usT, stdDevTim2 = %usT, minTim2 = %usT, maxTim2 = %usT, mWTim2Size = %u.\r\n",
        (unsigned int) subTickCounterTIM2, (unsigned int)mWAvgTim2, (unsigned int)mWMedianTim2, (unsigned int)mWStdDevTim2, (unsigned int)mWTim2Sorted[0],
		(unsigned int)mWTim2Sorted[mWTim2Size - 1], (unsigned int)mWTim2Size);
    huart2print(uart_buf, strlen(uart_buf));
    waitToPrint();
#if SENSOR_HOST
    npf_snprintf(uart_buf, 200, "              RTOS drift Error = %dns, avgError = %dns, medianError = %dns, stdDev = %dns, minError = %dns, maxError = %dns\r\n",
        (int)pidHalError, (int)mWAvgError, (int)mWMedianError, (int)mWStdDevError, (int)mWErrorSorted[0], (int)mWErrorSorted[mWErrorSize - 1]);
    huart2print(uart_buf, strlen(uart_buf));
    waitToPrint();
    npf_snprintf(uart_buf, 300, "              GNSSPP10S error (1sT = %03.5fns): %d %d %d %d %d %d %d %d %d %d %d %d %d %d %d %d %d %d %d %d %d %d %d %d %d %d %d %d %d %d %d %d %d %d %d %d %d %d %d %d %d %d %d %d %d %d %d %d %d %d %d.\r\n",
        realSubTickNs,
        (int) statRTOStoGNSSPulsens[ 0], (int) statRTOStoGNSSPulsens[ 1], (int) statRTOStoGNSSPulsens[ 2], (int) statRTOStoGNSSPulsens[ 3],
        (int) statRTOStoGNSSPulsens[ 4], (int) statRTOStoGNSSPulsens[ 5], (int) statRTOStoGNSSPulsens[ 6], (int) statRTOStoGNSSPulsens[ 7],
        (int) statRTOStoGNSSPulsens[ 8], (int) statRTOStoGNSSPulsens[ 9], (int) statRTOStoGNSSPulsens[10], (int) statRTOStoGNSSPulsens[11],
        (int) statRTOStoGNSSPulsens[12], (int) statRTOStoGNSSPulsens[13], (int) statRTOStoGNSSPulsens[14], (int) statRTOStoGNSSPulsens[15],
        (int) statRTOStoGNSSPulsens[16], (int) statRTOStoGNSSPulsens[17], (int) statRTOStoGNSSPulsens[18], (int) statRTOStoGNSSPulsens[19],
        (int) statRTOStoGNSSPulsens[20], (int) statRTOStoGNSSPulsens[21], (int) statRTOStoGNSSPulsens[22], (int) statRTOStoGNSSPulsens[23],
        (int) statRTOStoGNSSPulsens[24], (int) statRTOStoGNSSPulsens[25], (int) statRTOStoGNSSPulsens[26], (int) statRTOStoGNSSPulsens[27],
        (int) statRTOStoGNSSPulsens[28], (int) statRTOStoGNSSPulsens[29], (int) statRTOStoGNSSPulsens[30], (int) statRTOStoGNSSPulsens[31],
        (int) statRTOStoGNSSPulsens[32], (int) statRTOStoGNSSPulsens[33], (int) statRTOStoGNSSPulsens[34], (int) statRTOStoGNSSPulsens[35],
        (int) statRTOStoGNSSPulsens[36], (int) statRTOStoGNSSPulsens[37], (int) statRTOStoGNSSPulsens[38], (int) statRTOStoGNSSPulsens[39],
        (int) statRTOStoGNSSPulsens[40], (int) statRTOStoGNSSPulsens[41], (int) statRTOStoGNSSPulsens[42], (int) statRTOStoGNSSPulsens[43],
        (int) statRTOStoGNSSPulsens[44], (int) statRTOStoGNSSPulsens[45], (int) statRTOStoGNSSPulsens[46], (int) statRTOStoGNSSPulsens[47],
        (int) statRTOStoGNSSPulsens[48], (int) statRTOStoGNSSPulsens[49], (int) statRTOStoGNSSPulsens[50]);
    huart2print(uart_buf, strlen(uart_buf));
#else
    npf_snprintf(uart_buf, 200, "              RTOS drift Error = %dns (at Host = %dns), avgError = %dns, medianError = %dns, stdDev = %dns, minError = %dns, maxError = %dns\r\n",
        (int)pidHalError, (int)pidHalErrorAtHost, (int)mWAvgError, (int)mWMedianError, (int)mWStdDevError, (int)mWErrorSorted[0], (int)mWErrorSorted[mWErrorSize - 1]);
    huart2print(uart_buf, strlen(uart_buf));
    waitToPrint();
    npf_snprintf(uart_buf, 300, "              HOSTPP10S error (50sT = %04.3fns): %d %d %d %d %d %d %d %d %d %d %d %d %d %d %d %d %d %d %d %d %d %d %d %d %d %d %d %d %d %d %d %d %d %d %d %d %d %d %d %d %d %d %d %d %d %d %d %d %d %d %d.\r\n",
        realSubTickNs*50,
        (int) statRTOStoGNSSPulsens[ 0], (int) statRTOStoGNSSPulsens[ 1], (int) statRTOStoGNSSPulsens[ 2], (int) statRTOStoGNSSPulsens[ 3],
        (int) statRTOStoGNSSPulsens[ 4], (int) statRTOStoGNSSPulsens[ 5], (int) statRTOStoGNSSPulsens[ 6], (int) statRTOStoGNSSPulsens[ 7],
        (int) statRTOStoGNSSPulsens[ 8], (int) statRTOStoGNSSPulsens[ 9], (int) statRTOStoGNSSPulsens[10], (int) statRTOStoGNSSPulsens[11],
        (int) statRTOStoGNSSPulsens[12], (int) statRTOStoGNSSPulsens[13], (int) statRTOStoGNSSPulsens[14], (int) statRTOStoGNSSPulsens[15],
        (int) statRTOStoGNSSPulsens[16], (int) statRTOStoGNSSPulsens[17], (int) statRTOStoGNSSPulsens[18], (int) statRTOStoGNSSPulsens[19],
        (int) statRTOStoGNSSPulsens[20], (int) statRTOStoGNSSPulsens[21], (int) statRTOStoGNSSPulsens[22], (int) statRTOStoGNSSPulsens[23],
        (int) statRTOStoGNSSPulsens[24], (int) statRTOStoGNSSPulsens[25], (int) statRTOStoGNSSPulsens[26], (int) statRTOStoGNSSPulsens[27],
        (int) statRTOStoGNSSPulsens[28], (int) statRTOStoGNSSPulsens[29], (int) statRTOStoGNSSPulsens[30], (int) statRTOStoGNSSPulsens[31],
        (int) statRTOStoGNSSPulsens[32], (int) statRTOStoGNSSPulsens[33], (int) statRTOStoGNSSPulsens[34], (int) statRTOStoGNSSPulsens[35],
        (int) statRTOStoGNSSPulsens[36], (int) statRTOStoGNSSPulsens[37], (int) statRTOStoGNSSPulsens[38], (int) statRTOStoGNSSPulsens[39],
        (int) statRTOStoGNSSPulsens[40], (int) statRTOStoGNSSPulsens[41], (int) statRTOStoGNSSPulsens[42], (int) statRTOStoGNSSPulsens[43],
        (int) statRTOStoGNSSPulsens[44], (int) statRTOStoGNSSPulsens[45], (int) statRTOStoGNSSPulsens[46], (int) statRTOStoGNSSPulsens[47],
        (int) statRTOStoGNSSPulsens[48], (int) statRTOStoGNSSPulsens[49], (int) statRTOStoGNSSPulsens[50]);
    huart2print(uart_buf, strlen(uart_buf));
#endif
#endif
    previousxEpochnsGNSSPulse = xEpochnsGNSSPulse;
#if !SENSOR_HOST
    if (gnssPulseCounter > 1)
    {
      previousPidHalErrorAtHost = pidHalErrorAtHost;
    }
    previousReceivedxEpoch = receivedxEpoch;
    previousppxxs = ppxxs;
    SyncThreadNotify(NOTIFICATION_START_SYNC); // Now SyncThread can be executed for a Node
#endif
  }
}

void app_hal_sync_notify_fromISR(uint32_t notValue)
{
  BaseType_t xHigherPriorityTaskWoken;
  xHigherPriorityTaskWoken = pdFALSE;
  if (halSyncThreadHandler != NULL)
  {
    xTaskNotifyFromISR(halSyncThreadHandler, notValue, eSetBits, &xHigherPriorityTaskWoken);
  }
  portYIELD_FROM_ISR(xHigherPriorityTaskWoken);
}
