# Supplementary material for: RTOS-Integrated Time Synchronization for Self-Deployable Wireless Sensor Networks
Source: Sensors (Basel). 2026 Mar 29;26(7):2121. doi: 10.3390/s26072121 (PMC13074925; doi:10.3390/s26072121)
Supplement: Supplementary file 1 [file sensors-26-02121-s001.zip › sensors-4177123-supplementary/RTOS_WSN_Synchronization/App/app_hal_sync.h]

/*
 * app_hal_sync.h
 *
 *  Created on: Apr 11, 2023
 *      Author: Sarah Goossens
 */

#ifndef APP_HAL_SYNC_H_
#define APP_HAL_SYNC_H_

#include "FreeRTOS.h"
#include "main.h"

void HalSyncThreadInit();
void StartHalSyncThread();
void app_hal_sync_notify_fromISR(uint32_t notValue);


#endif /* APP_HAL_SYNC_H_ */
