# Supplementary material for: RTOS-Integrated Time Synchronization for Self-Deployable Wireless Sensor Networks
Source: Sensors (Basel). 2026 Mar 29;26(7):2121. doi: 10.3390/s26072121 (PMC13074925; doi:10.3390/s26072121)
Supplement: Supplementary file 1 [file sensors-26-02121-s001.zip › sensors-4177123-supplementary/RTOS_WSN_Synchronization/App/app_init.c]

/*
 * app_init.c
 *
 *            Created on: Oct 22, 2022
 *  Adapted for STM32WBA: Oct 23, 2023
 *                Author: Sarah Goossens
 */

/* Standard libraries */
#include <string.h>
#include <time.h>
#include <stdio.h>

/* Own header */
#include "main.h"
#include "app_init.h"
#include "app_led.h"
#include "tim.h"
#include "stm32wbaxx_hal_flash.h"
#include "app_hal_sync.h"
#include "app_network_connect.h"
#if SENSOR_HOST
  #include "app_gnss.h"
#endif
#include "../Drivers/SX1280/SX1280.h"
#include "usart.h"                       // to declare huart1

#define PRINTF_APP_INIT      1
#define PRINTF_APP_INIT_ID   0
#define PRINTF_APP_INIT_TIM2 0  // to print the registers of TIM2


extern module            moduleTable[MAXNRMODULES];
extern char              uart_buf[200];
extern char              byteString[3];
extern uint32_t          schedulerStartTime;
extern SemaphoreHandle_t gnssEpochMutex;
extern SemaphoreHandle_t recEpochMutex;
extern SemaphoreHandle_t timeStampIntMutex;
extern BaseType_t        xHigherPriorityTaskWoken;
extern SemaphoreHandle_t CompTicksMutex;
extern SemaphoreHandle_t ledReAlignSemaphore;
extern RadioStatus_t     statusSX1280;
extern float             tickSpeedToReference;
extern uint32_t          LoRaDevAddrInit;
extern uint32_t          gnssEpochAvailable;
extern uint32_t          SystickReloadValue;
extern uint32_t          newReloadSysTickValue;
extern double            idealsubTickDurationns;

void InitThreadInit(void);
void InitThreadStart(void * params);

uint16_t YourID, MyID;
uint8_t  rangingMaster = 0; // 1 for master, 0 for slave
uint16_t r_count;
uint8_t  stay_quiet_mode;
RadioLoRaBandwidths_t bandwidth;
TaskHandle_t initThreadHandler;

void ProjectInit(void)
{
  HAL_TIM_Base_Start(&htim2); // start the 16MHz timer to evaluate RTCPPS SubTicks
  /* Initialization of the common configuration */
  timeStampIntMutex = xSemaphoreCreateMutex(); // to guard shared resource timeStampInt
  gnssEpochMutex    = xSemaphoreCreateMutex(); // to guard shared resource gnssEpoch (epoch from a gnss module on a host)
  recEpochMutex     = xSemaphoreCreateMutex(); // to guard shared resource received_epoch (epoch from a host to a node)
  CompTicksMutex    = xSemaphoreCreateMutex(); // to guard shared resource CompensateTicks
  ledReAlignSemaphore = xSemaphoreCreateBinary();
  if (ledReAlignSemaphore == NULL)
  {
    waitToPrint();
    npf_snprintf(uart_buf, 200, "%llu [app_init] Failed to create ledRealignSemaphore.\n", xTaskGetTickCount());
    huart2print(uart_buf, strlen(uart_buf));
  }
  schedulerStartTime = HAL_GetTick();
  InitThreadInit();
}

void InitThreadInit(void)
{
  if (xTaskCreate ((TaskFunction_t)InitThreadStart, "InitThread", (configSTACK_DEPTH_TYPE)512, NULL, osPriorityRealtime, &initThreadHandler) != pdPASS)
  {
    waitToPrint();
    npf_snprintf(uart_buf, 200, "%llu [app_init] Could not be started.\n", xTaskGetTickCount());
    huart2print(uart_buf, strlen(uart_buf));
  }
}

void InitThreadStart(void * params)
{
#if PRINTF_APP_INIT
  waitToPrint();
#if SENSOR_HOST
  npf_snprintf(uart_buf, 200, "%llu [init] Sensor HOST version %u.%u.\r\n", xTaskGetTickCount(),(unsigned int) VERSION,(unsigned int) SUBVERSION);
#else
  npf_snprintf(uart_buf, 200, "%llu [init] Sensor NODE version %u.%u.\r\n", xTaskGetTickCount(),(unsigned int) VERSION,(unsigned int) SUBVERSION);
#endif // SENSOR_HOST
  huart2print(uart_buf, strlen(uart_buf));
#endif

  uint32_t regVal = 0;
  regVal = READ_REG(PWR->SR); // Wake Up and Interrupt pins
#if PRINTF_APP_INIT
  waitToPrint();
  npf_snprintf(uart_buf, 200, "[Init] PWR->SRSBF    = 0x%08X 0b" UINT32_T_TO_BINARY_PATTERN "\r\n",(unsigned int) regVal, UINT32_T_TO_BINARY(regVal));
  huart2print(uart_buf, strlen(uart_buf));
#endif
  // check Bit 2: SBF: Standby flag. This bit is set by hardware when the device enters the Standby mode and the CPU restarts from its reset vector.
  if ((regVal & PWR_SR_SBF_Msk) == PWR_SR_SBF_Msk)
  {
#if PRINTF_APP_INIT
    waitToPrint();
    npf_snprintf(uart_buf, 200, "[Init] PWR->SRSBF: the device is starting from standby mode.\r\n");
    huart2print(uart_buf, strlen(uart_buf));
#endif
  }
  else
  {
#if PRINTF_APP_INIT
    waitToPrint();
    npf_snprintf(uart_buf, 200, "[Init] PWR->SRSBF: the device is starting from a hardware reset.\r\n");
    huart2print(uart_buf, strlen(uart_buf));
#endif
  }

#if STARTWITHEMPTYFLASH
    FLASH_EraseInitTypeDef flashEraseData;
    flashEraseData.TypeErase = FLASH_TYPEERASE_PAGES;
    flashEraseData.Page = 127;
    flashEraseData.NbPages = 1;
    uint32_t flashErasePageError = 0;

    // write value(s) to this location:
    HAL_FLASH_Unlock();
    HAL_FLASHEx_Erase(&flashEraseData, &flashErasePageError);
    HAL_FLASH_Lock();
#endif

  uint32_t   lSerNum;
  uint32_t   sertemp;
  float      tickTime                     = 0;
  float      tickTimeReference            = 0.001;
  tickTime = 1/(float)configTICK_RATE_HZ;
  tickSpeedToReference = tickTimeReference / tickTime;

#if PRINTF_APP_INIT
  waitToPrint();
  if (tickSpeedToReference == 1)
  {
    npf_snprintf(uart_buf, 200, "%llu [Init] TickRate = %uHz, 1 Tick = 1ms (= reference value).\r\n", xTaskGetTickCount(), (unsigned int) configTICK_RATE_HZ);
  }
  else
  {
    npf_snprintf(uart_buf, 200, "%llu [Init] TickRate = %uHz, 1 Tick = %fs, %f times faster than the reference of 1ms.\r\n",
      xTaskGetTickCount(), (unsigned int) configTICK_RATE_HZ, tickTime, tickSpeedToReference);
  }
  huart2print(uart_buf, strlen(uart_buf));
#endif

  SystickReloadValue             = (SystemCoreClock / configTICK_RATE_HZ) - 1UL; // = 15999 if 16MHz Clock
  newReloadSysTickValue          = SystickReloadValue;
  idealsubTickDurationns         = (double)((double) 1000000000.0 / (double)SystemCoreClock);

#if PRINTF_APP_INIT
  waitToPrint();
  npf_snprintf(uart_buf, 200, "%llu [Init] System Clock = %uHz, SystickReloadValue = %usT, idealsubTickDuration = %03.5fns.\r\n",
		  xTaskGetTickCount(), (unsigned int) SystemCoreClock, (unsigned int) SystickReloadValue, idealsubTickDurationns);
  huart2print(uart_buf, strlen(uart_buf));
#endif


#if PRINTF_APP_INIT_TIM2
  regVal = READ_REG(TIM2->CR1);
  waitToPrint();
  npf_snprintf(uart_buf, 200, "[Init] TIM2->CR1    = 0x%08X 0b" UINT32_T_TO_BINARY_PATTERN "\r\n",(unsigned int) regVal, UINT32_T_TO_BINARY(regVal));
  huart2print(uart_buf, strlen(uart_buf));
  regVal = READ_REG(TIM2->CR2);
  waitToPrint();
  npf_snprintf(uart_buf, 200, "[Init] TIM2->CR2    = 0x%08X 0b" UINT32_T_TO_BINARY_PATTERN "\r\n",(unsigned int) regVal, UINT32_T_TO_BINARY(regVal));
  huart2print(uart_buf, strlen(uart_buf));
  regVal = READ_REG(TIM2->SR);
  waitToPrint();
  npf_snprintf(uart_buf, 200, "[Init] TIM2->SR     = 0x%08X 0b" UINT32_T_TO_BINARY_PATTERN "\r\n",(unsigned int) regVal, UINT32_T_TO_BINARY(regVal));
  huart2print(uart_buf, strlen(uart_buf));
  regVal = READ_REG(TIM2->EGR);
  waitToPrint();
  npf_snprintf(uart_buf, 200, "[Init] TIM2->EGR    = 0x%08X 0b" UINT32_T_TO_BINARY_PATTERN "\r\n",(unsigned int) regVal, UINT32_T_TO_BINARY(regVal));
  huart2print(uart_buf, strlen(uart_buf));
  regVal = READ_REG(TIM2->CCMR1);
  waitToPrint();
  npf_snprintf(uart_buf, 200, "[Init] TIM2->CCMR1  = 0x%08X 0b" UINT32_T_TO_BINARY_PATTERN "\r\n",(unsigned int) regVal, UINT32_T_TO_BINARY(regVal));
  huart2print(uart_buf, strlen(uart_buf));
  regVal = READ_REG(TIM2->CCMR2);
  waitToPrint();
  npf_snprintf(uart_buf, 200, "[Init] TIM2->CCMR2  = 0x%08X 0b" UINT32_T_TO_BINARY_PATTERN "\r\n",(unsigned int) regVal, UINT32_T_TO_BINARY(regVal));
  huart2print(uart_buf, strlen(uart_buf));
  regVal = READ_REG(TIM2->CCMR3);
  waitToPrint();
  npf_snprintf(uart_buf, 200, "[Init] TIM2->CCMR3  = 0x%08X 0b" UINT32_T_TO_BINARY_PATTERN "\r\n",(unsigned int) regVal, UINT32_T_TO_BINARY(regVal));
  huart2print(uart_buf, strlen(uart_buf));
  regVal = READ_REG(TIM2->CCER);
  waitToPrint();
  npf_snprintf(uart_buf, 200, "[Init] TIM2->CCER   = 0x%08X 0b" UINT32_T_TO_BINARY_PATTERN "\r\n",(unsigned int) regVal, UINT32_T_TO_BINARY(regVal));
  huart2print(uart_buf, strlen(uart_buf));
  regVal = READ_REG(TIM2->PSC);
  waitToPrint();
  npf_snprintf(uart_buf, 200, "[Init] TIM2->PSC    = 0x%08X 0b" UINT32_T_TO_BINARY_PATTERN "\r\n",(unsigned int) regVal, UINT32_T_TO_BINARY(regVal));
  huart2print(uart_buf, strlen(uart_buf));
  regVal = READ_REG(TIM2->ARR);
  waitToPrint();
  npf_snprintf(uart_buf, 200, "[Init] TIM2->ARR    = 0x%08X 0b" UINT32_T_TO_BINARY_PATTERN "\r\n",(unsigned int) regVal, UINT32_T_TO_BINARY(regVal));
  huart2print(uart_buf, strlen(uart_buf));
  regVal = READ_REG(TIM2->RCR);
  waitToPrint();
  npf_snprintf(uart_buf, 200, "[Init] TIM2->RCR    = 0x%08X 0b" UINT32_T_TO_BINARY_PATTERN "\r\n",(unsigned int) regVal, UINT32_T_TO_BINARY(regVal));
  huart2print(uart_buf, strlen(uart_buf));
  regVal = READ_REG(TIM2->CCR1);
  waitToPrint();
  npf_snprintf(uart_buf, 200, "[Init] TIM2->CCR1   = 0x%08X 0b" UINT32_T_TO_BINARY_PATTERN "\r\n",(unsigned int) regVal, UINT32_T_TO_BINARY(regVal));
  huart2print(uart_buf, strlen(uart_buf));
  regVal = READ_REG(TIM2->CCR2);
  waitToPrint();
  npf_snprintf(uart_buf, 200, "[Init] TIM2->CCR2   = 0x%08X 0b" UINT32_T_TO_BINARY_PATTERN "\r\n",(unsigned int) regVal, UINT32_T_TO_BINARY(regVal));
  huart2print(uart_buf, strlen(uart_buf));
  regVal = READ_REG(TIM2->CCR3);
  waitToPrint();
  npf_snprintf(uart_buf, 200, "[Init] TIM2->CCR3   = 0x%08X 0b" UINT32_T_TO_BINARY_PATTERN "\r\n",(unsigned int) regVal, UINT32_T_TO_BINARY(regVal));
  huart2print(uart_buf, strlen(uart_buf));
  regVal = READ_REG(TIM2->CCR4);
  waitToPrint();
  npf_snprintf(uart_buf, 200, "[Init] TIM2->CCR4   = 0x%08X 0b" UINT32_T_TO_BINARY_PATTERN "\r\n",(unsigned int) regVal, UINT32_T_TO_BINARY(regVal));
  huart2print(uart_buf, strlen(uart_buf));
  regVal = READ_REG(TIM2->CCR5);
  waitToPrint();
  npf_snprintf(uart_buf, 200, "[Init] TIM2->CCR5   = 0x%08X 0b" UINT32_T_TO_BINARY_PATTERN "\r\n",(unsigned int) regVal, UINT32_T_TO_BINARY(regVal));
  huart2print(uart_buf, strlen(uart_buf));
  regVal = READ_REG(TIM2->CCR6);
  waitToPrint();
  npf_snprintf(uart_buf, 200, "[Init] TIM2->CCR6   = 0x%08X 0b" UINT32_T_TO_BINARY_PATTERN "\r\n",(unsigned int) regVal, UINT32_T_TO_BINARY(regVal));
  huart2print(uart_buf, strlen(uart_buf));
  regVal = READ_REG(TIM2->BDTR);
  waitToPrint();
  npf_snprintf(uart_buf, 200, "[Init] TIM2->BDTR   = 0x%08X 0b" UINT32_T_TO_BINARY_PATTERN "\r\n",(unsigned int) regVal, UINT32_T_TO_BINARY(regVal));
  huart2print(uart_buf, strlen(uart_buf));
  regVal = READ_REG(TIM2->ECR);
  waitToPrint();
  npf_snprintf(uart_buf, 200, "[Init] TIM2->ECR    = 0x%08X 0b" UINT32_T_TO_BINARY_PATTERN "\r\n",(unsigned int) regVal, UINT32_T_TO_BINARY(regVal));
  huart2print(uart_buf, strlen(uart_buf));
  regVal = READ_REG(TIM2->TISEL);
  waitToPrint();
  npf_snprintf(uart_buf, 200, "[Init] TIM2->TISEL  = 0x%08X 0b" UINT32_T_TO_BINARY_PATTERN "\r\n",(unsigned int) regVal, UINT32_T_TO_BINARY(regVal));
  huart2print(uart_buf, strlen(uart_buf));
  regVal = READ_REG(TIM2->AF1);
  waitToPrint();
  npf_snprintf(uart_buf, 200, "[Init] TIM2->AF1    = 0x%08X 0b" UINT32_T_TO_BINARY_PATTERN "\r\n",(unsigned int) regVal, UINT32_T_TO_BINARY(regVal));
  huart2print(uart_buf, strlen(uart_buf));
  regVal = READ_REG(TIM2->AF2);
  waitToPrint();
  npf_snprintf(uart_buf, 200, "[Init] TIM2->AF2    = 0x%08X 0b" UINT32_T_TO_BINARY_PATTERN "\r\n",(unsigned int) regVal, UINT32_T_TO_BINARY(regVal));
  huart2print(uart_buf, strlen(uart_buf));
  regVal = READ_REG(TIM2->OR);
  waitToPrint();
  npf_snprintf(uart_buf, 200, "[Init] TIM2->OR     = 0x%08X 0b" UINT32_T_TO_BINARY_PATTERN "\r\n",(unsigned int) regVal, UINT32_T_TO_BINARY(regVal));
  huart2print(uart_buf, strlen(uart_buf));

#endif
#if PRINTF_APP_INIT
  waitToPrint();
  npf_snprintf(uart_buf, 200, "%llu [init] Started.\r\n", xTaskGetTickCount());
  huart2print(uart_buf, strlen(uart_buf));
#endif

  HAL_GPIO_WritePin(CS_SX1280_GPIO_Port,   CS_SX1280_Pin,   GPIO_PIN_SET);   // Radio SX1280 chip select off
  HAL_GPIO_WritePin(CS_ICM20948_GPIO_Port, CS_ICM20948_Pin, GPIO_PIN_SET);   // IMU ICM-20948 chip select off
  HAL_GPIO_WritePin(CS_BME280_GPIO_Port,   CS_BME280_Pin,   GPIO_PIN_SET);   // environmental sensor BME280 chip select off
  HAL_GPIO_WritePin(CS_RTC_GPIO_Port,      CS_RTC_Pin,      GPIO_PIN_SET);   // RTC PCF2131 chip select off
  //HAL_GPIO_WritePin(GNSS_WakeUp_GPIO_Port, GNSS_WakeUp_Pin, GPIO_PIN_RESET); // GNSS WakeUp, in case a GNSS module is connected
  HAL_GPIO_WritePin(GNSS_Reset_GPIO_Port,  GNSS_Reset_Pin,  GPIO_PIN_SET);   // GNSS Reset, in case a GNSS module is connected
  HAL_GPIO_WritePin(USER_LED_GPIO_Port,    USER_LED_Pin,    GPIO_PIN_SET); // LED off
  HAL_GPIO_WritePin(ANT_SELECT_GPIO_Port,  ANT_SELECT_Pin,  GPIO_PIN_RESET); // RESET = Lora, SET = Bleutooth
  HAL_GPIO_WritePin(VSW1V8_On_GPIO_Port,   VSW1V8_On_Pin,   GPIO_PIN_SET);   // switch 1V8 for IMU, BME280 and VEML6035 on

#if PRINTF_APP_INIT
  waitToPrint();
  npf_snprintf(uart_buf, 200, "%llu [Init] SPI select pins switched off, LED off, VSW on, Lora antenna selected.\r\n", xTaskGetTickCount());
  huart2print(uart_buf, strlen(uart_buf));
#endif
  LedThreadInit(ledReAlignSemaphore);
  // Creation of unique ID:
  // Base address: 0x1FF80064: U_ID(95:88):    Unique ID [ 7: 0] (0x00)                                   NOT USED
  // Base address: 0x1FF80064: U_ID(87:80):    Unique ID [ 7: 0] Y-coordinate on wafer                  Y 0 -       255 --> max  8 bits
  // Base address: 0x1FF80064: U_ID(79:72):    Unique ID [ 7: 0] (0x00)                                   NOT USED
  // Base address: 0x1FF80064: U_ID(71:64):    Unique ID [ 7: 0] X-coordinate on wafer                  X 0 -       255 --> max  8 bits
  // Base address: 0x1FF80050: U_ID(31:24): Wafer number [ 7: 0] (unsigned 8 bit)                       W 0 -       255 --> max  8 bits
  // Base address: 0x1FF80050: U_ID(23:16):   Lot number [55:48] (ASCII code, letter) if A = 1, Z = 26  L 0 -        26 --> max  5 bits
  // Base address: 0x1FF80050: U_ID(15: 0):   Lot number [47:32] (ASCII code, 2 numbers 0 - 9)
  // Base address: 0x1FF80054: U_ID(63:32):   Lot number [31: 0] (ASCII code, 4 numbers 0 - 9)          N 0 -   999.999 --> max 20 bits - max 1111 0100 0010 0011 1111
  // Control Flag HOST: indication of Host = 1 or Node = 0                                            CFH                        1 bit
  //            UNIQUE ID STOPS HERE, THE REST ARE STATUS FLAGS
  // Control Flag CLKCHNG: RTC has been adapted since last message = 1. 0 if not adapted              CFC                        1 bit
  // Control Flag POSITKN: Known position                                                             CFP                        1 bit
  // Control Flag CONNECT: Node is connected to a host (is only active for a node)                    CFN                        1 bit
  // Control Flag HSTATUS: Health status issue = 1, no issue = 0                                      CFS                        1 bit
  // Control Flag SPARE01                                                                                                        1 bit
  // Control Flag SPARE02                                                                                                        1 bit
  //                                                                                                    -------------------------------
  //                                                                                                                        --> 56 bits (7 bytes)
  // To come to 64 bits, another 8 bits are added in the message. For the moment as SPARE.
  //
  //                                                                                                    0b1111 1111 1111 1111 1111 1111 1111 1111 1111 1111 1111 1111 1111 1111 1111 1111
  //                                                                                                      + SPARE + +-- Y --+ +-- X --+ +-- W --+ +--------- N ----------+ + L -++------+
  //                                                                                                                                                                   CCC CCCC
  //                                                                                                                                                                   FFF FFFF
  //                                                                                                                                                                     S NPCH
  //
  // (0b0000 1111 0100 0101 0101 0110) or (0x0F4556) --> 3 bytes for unique code with 4 leading bits available for extra information
  // (0b0000 1111 1111 1111 1111 1111) or (0x0FFFFF) = 1.048.575, so in fact another 47.785 values not used...
  //  --> shift to left +1 for HOST (HOST has always 1 for the least significant bit)
  //  --> shift to left for NODE    (NODE has always 0 for the least significant bit)
  //
  // Example:
  //
  //          +-------------------> Base address 0x1FF8 0064 U_ID[95:64]
  //          |        +----------> Base address 0x1FF8 0054 U_ID[63:32]
  //          |        |        +-> Base address 0x1FF8 0050 U_ID[31:00]
  //          |        |        |
  // 0x003C001C 33353833 07473034
  //     ||  || |||||||| ||||||||
  //     ||  || |||||||| ||||||++-> 5th Lot number:         4, becomes  40000
  //     ||  || |||||||| ||||++---> 6th Lot number:         0, becomes      0 = 43583 = 0x0AA3F = 0b0000 1010 1010 0011 1111
  //     ||  || |||||||| ||++-----> Letter Lot    :         G, becomes      7 = (Max Z = 0b1 1010) G or 7 -> 0b0000 0111 becomes 0b0000 0011 and 0b1000 0000
  //     ||  || |||||||| ++-------> Wafer number  :         7, stays        7 = 0b0001 1010 0x07 = 0b0000 0111
  //     ||  || ||||||++----------> 1st Lot number:         3, becomes      3
  //     ||  || ||||++------------> 2nd Lot number:         8, becomes     80
  //     ||  || ||++--------------> 3rd Lot number:         5, becomes    500
  //     ||  || ++----------------> 4th Lot number:         3, becomes   3000
  //     ||  ++-------------------> X-coordinate on wafer: 28, stays       28 = 0x1C = 0b0001 1100
  //     ++-----------------------> Y-coordinate on wafer: 60, stays       60 = 0x3C = 0b0011 1100
  //  suppose this is a host                                                  = 1 at the end
  //  suppose that the clock was not set                                      = 0
  //                                                                                                                                                                   CCC CCCC
  //                            <--------------------------- Unique ID ----------------------0000000X
  //                  + SPARE + +-- Y --+ +-- X --+ +-- W --+ +--------- N ----------+ + L -+--S NPCH
  //                0b0000 0000 0011 1100 0001 1100 0000 0111 0000 1010 1010 0011 1111 0011 1000 0001
  // moduleTable[0].ID      [7]       [6]       [5]       [4]       [3]       [2]       [1]       [0]
  //                0x   0    0    3    C    1    C    0    7    0    A    A    3    F    3    8    1
  //                0x003C1C070AA3F381
  //                    81F3A30A073C1C
  sertemp = *((uint32_t *)0x0BF90700); // for STM32WBA used
#if PRINTF_APP_INIT_ID
  waitToPrint();
  npf_snprintf(uart_buf, 200, "%llu [app_init] [initThread] Unique ID [95:64] @0x0BF90700: 0x%08X.\r\n", xTaskGetTickCount(), (unsigned int)sertemp);
  huart2print(uart_buf, strlen(uart_buf));
#endif
  moduleTable[0].ID[6] = (uint8_t)(sertemp & 0xFF);                    // take Y-coordinate on wafer (BCD format)
#if PRINTF_APP_INIT_ID
  waitToPrint();
  npf_snprintf(uart_buf, 200, "%llu [app_init] [initThread] Y-coordinate converts to: 0x%02X.\r\n", xTaskGetTickCount(), (unsigned int)moduleTable[0].ID[6]);
  huart2print(uart_buf, strlen(uart_buf));
#endif
  moduleTable[0].ID[5] = (uint8_t)((sertemp >> 16) & 0xFF);           // take X-coordinate on wafer (BCD format)
#if PRINTF_APP_INIT_ID
  waitToPrint();
  npf_snprintf(uart_buf, 200, "%llu [app_init] [initThread] X-coordinate converts to: 0x%02X.\r\n", xTaskGetTickCount(), (unsigned int)moduleTable[0].ID[5]);
  huart2print(uart_buf, strlen(uart_buf));
#endif
  lSerNum = *((uint32_t *)0x0BF90704); // for STM32WBA used
#if PRINTF_APP_INIT_ID
  waitToPrint();
  npf_snprintf(uart_buf, 200, "%llu [app_init] [initThread] Unique ID [63:32] @0x0BF90704: 0x%08X.\r\n", xTaskGetTickCount(), (unsigned int)lSerNum);
  huart2print(uart_buf, strlen(uart_buf));
#endif
  sertemp = (uint32_t)(lSerNum & 0xFF) - 0x30;                      // take 1st Lot number (ASCII format, 0x30 = 0)
#if PRINTF_APP_INIT_ID
  waitToPrint();
  npf_snprintf(uart_buf, 200, "%llu [app_init] [initThread] 1st Lot number: 0x%02X.\r\n", xTaskGetTickCount(), (char)(lSerNum & 0xFF));
  huart2print(uart_buf, strlen(uart_buf));
#endif
  sertemp += (uint32_t)((((lSerNum >> 8) & 0xFF) - 0x30) * 10);      // take 2nd Lot number (ASCII format, 0x30 = 0)
#if PRINTF_APP_INIT_ID
  waitToPrint();
  npf_snprintf(uart_buf, 200, "%llu [app_init] [initThread] 2nd Lot number: 0x%02X.\r\n", xTaskGetTickCount(), (char)((lSerNum >> 8) & 0xFF));
  huart2print(uart_buf, strlen(uart_buf));
#endif
  sertemp += (uint32_t)((((lSerNum >> 16) & 0xFF) - 0x30) * 100);     // take 3rd Lot number (ASCII format, 0x30 = 0)
#if PRINTF_APP_INIT_ID
  waitToPrint();
  npf_snprintf(uart_buf, 200, "%llu [app_init] [initThread] 3rd Lot number: 0x%02X.\r\n", xTaskGetTickCount(), (char)((lSerNum >> 16) & 0xFF));
  huart2print(uart_buf, strlen(uart_buf));
#endif
  sertemp += (uint32_t)((((lSerNum >> 24) & 0xFF) - 0x30) * 1000);    // take 4th Lot number (ASCII format, 0x30 = 0)
#if PRINTF_APP_INIT_ID
  waitToPrint();
  npf_snprintf(uart_buf, 200, "%llu [app_init] [initThread] 4th Lot number: 0x%02X.\r\n", xTaskGetTickCount(), (char)((lSerNum >> 24) & 0xFF));
  huart2print(uart_buf, strlen(uart_buf));
#endif
  lSerNum = *((uint32_t *)0x0BF90708);
#if PRINTF_APP_INIT_ID
  waitToPrint();
  npf_snprintf(uart_buf, 200, "%llu [app_init] [initThread] Unique ID [31:00] @0x0BF90708: 0x%08X.\r\n", xTaskGetTickCount(), (unsigned int)lSerNum);
  huart2print(uart_buf, strlen(uart_buf));
#endif
  sertemp += (uint32_t)(((lSerNum & 0xFF) - 0x30) * 10000);          // take 5th Lot number (ASCII format, 0x30 = 0)
#if PRINTF_APP_INIT_ID
  waitToPrint();
  npf_snprintf(uart_buf, 200, "%llu [app_init] [initThread] 5th Lot number: 0x%02X.\r\n", xTaskGetTickCount(), (char)(lSerNum & 0xFF));
  huart2print(uart_buf, strlen(uart_buf));
#endif
  sertemp += (uint32_t)((((lSerNum >> 8) & 0xFF) - 0x30) * 100000);  // take 6th Lot number (ASCII format, 0x30 = 0)
#if PRINTF_APP_INIT_ID
  waitToPrint();
  npf_snprintf(uart_buf, 200, "%llu [app_init] [initThread] 6th Lot number: 0x%02X.\r\n", xTaskGetTickCount(), (char)((lSerNum >> 8) & 0xFF));
  huart2print(uart_buf, strlen(uart_buf));
#endif
#if PRINTF_APP_INIT_ID
  waitToPrint();
  npf_snprintf(uart_buf, 200, "%llu [app_init] [initThread] Full lot number: %d.\r\n", xTaskGetTickCount(), (unsigned int)sertemp);
  huart2print(uart_buf, strlen(uart_buf));
#endif
  moduleTable[0].ID[3] = (uint8_t)((sertemp >> 12) & 0xFF); // take first 8 bits of lot number
  moduleTable[0].ID[2] = (uint8_t)((sertemp >>  4) & 0xFF); // take second 8 bits of lot number
  moduleTable[0].ID[1] = (uint8_t)((sertemp      ) & 0x0F); // take last 4 bits of lot number
  sertemp = (uint32_t)(lSerNum >> 16  & 0xFF) - 0x40;       // take letter of Lot number (ASCII format, 0x41 = A, so A = 1, Z = 26)
  moduleTable[0].ID[1] = moduleTable[0].ID[1] << 4;
  moduleTable[0].ID[1] |= (uint8_t)((sertemp >> 1) & 0x0F); // take highest 4 bits of lot nr character
#if PRINTF_APP_INIT_ID
  waitToPrint();
  npf_snprintf(uart_buf, 200, "%llu [app_init] [initThread] Letter Lot number: 0x%02X.\r\n", xTaskGetTickCount(), (char)sertemp);
  huart2print(uart_buf, strlen(uart_buf));
#endif
  moduleTable[0].ID[0] = (uint8_t)(sertemp & 0x01);         // take least significant bit of lot nr character
  moduleTable[0].ID[0] = moduleTable[0].ID[0] << 7;         // shift 7 positions to the left
  moduleTable[0].ID[4] = (uint8_t)((lSerNum >> 24) & 0xFF); // take Wafer number (number 0-255)
#if PRINTF_APP_INIT_ID
  waitToPrint();
  npf_snprintf(uart_buf, 200, "%llu [app_init] [initThread] Wafer number: %d.\r\n", xTaskGetTickCount(), (unsigned int)((lSerNum >> 24) & 0xFF));
  huart2print(uart_buf, strlen(uart_buf));
#endif
#if SENSOR_HOST
  moduleTable[0].ID[0] |= 0x01;
  moduleTable[0].type = 1;
#else
  moduleTable[0].type = 0;
#endif
  moduleTable[0].spreadingFactor = LORA_SF10;
  moduleTable[0].bandwidth       = LORA_BW_0800;
  moduleTable[0].codingRate      = LORA_CR_4_8;
  moduleTable[0].bleChannelNr    = 0;

#if PRINTF_APP_INIT
  waitToPrint();
  npf_snprintf(uart_buf, 200, "%llu [Init] [initThread] Sensor Unique ID: ", xTaskGetTickCount());
  for (unsigned int i = 0; i < 8; i++)
  {
    npf_snprintf(byteString, 3, "%02X", moduleTable[0].ID[i]);
    strcat(uart_buf, byteString);
  }
  strcat(uart_buf, ".\n");
  huart2print(uart_buf, strlen(uart_buf));
#endif

  SX1280Init();
  GoToStandby(0);
  vTaskDelay(200U);
  SX1280SetSleep();
  vTaskDelay(1000U);
#if SENSOR_HOST
  GNSSThreadInit();
  while(!gnssEpochAvailable)
  {
    vTaskDelay(200U);
  }
  HalSyncThreadInit();
#else
  NetConThreadInit();
#endif

#if PRINTF_APP_INIT
  waitToPrint();
  npf_snprintf(uart_buf, 200, "%llu [Init] Suspended.\r\n", xTaskGetTickCount());
  huart2print(uart_buf, strlen(uart_buf));
#endif
  vTaskSuspend(initThreadHandler);
}

void InitThreadNotify(uint32_t notValue)
{
  if (initThreadHandler != NULL)
  {
    xTaskNotify(initThreadHandler, notValue, eSetBits);
  }
}

void app_init_notify_fromISR(uint32_t notValue)
{
  if (initThreadHandler != NULL)
  {
    xTaskNotifyFromISR(initThreadHandler, notValue, eSetBits, &xHigherPriorityTaskWoken);
    portYIELD_FROM_ISR(xHigherPriorityTaskWoken);
  }
}

void app_DIO1_notify_from_isr(uint32_t notValue)
{
  if (xTaskGetSchedulerState() == taskSCHEDULER_RUNNING)
  {
    if (initThreadHandler != NULL)
    {
      xTaskNotifyFromISR(initThreadHandler, notValue, eSetBits, &xHigherPriorityTaskWoken);
      portYIELD_FROM_ISR(xHigherPriorityTaskWoken);
    }
  }
}
