# Supplementary material for: RTOS-Integrated Time Synchronization for Self-Deployable Wireless Sensor Networks
Source: Sensors (Basel). 2026 Mar 29;26(7):2121. doi: 10.3390/s26072121 (PMC13074925; doi:10.3390/s26072121)
Supplement: Supplementary file 1 [file sensors-26-02121-s001.zip › sensors-4177123-supplementary/RTOS_WSN_Synchronization/App/app_led.c]

/*
 * app_led.c
 *
 *               Created on: Oct 22, 2022
 *  Adapted for STM32WBA on: Oct 23, 2023
 *                   Author: Sarah Goossens
 */

#include "main.h"
#include "app_led.h"
#include "usart.h"              // to declare huart1
#include <string.h>

#define PRINTF_APP_LED 1

extern char              uart_buf[200];
extern SemaphoreHandle_t ledReAlignSemaphore;
extern double            cumAvOffsetTSLED;
extern uint64_t          rtosTimeStampLED;
extern uint32_t          rtosTimeToTakeTimestamp;

TaskHandle_t ledThreadHandler;

void LedThreadInit(SemaphoreHandle_t xSemaphore)
{
  if (xTaskCreate ((TaskFunction_t)StartLedThread, "LedThread", (configSTACK_DEPTH_TYPE)512, (void *)xSemaphore, osPriorityRealtime7, &ledThreadHandler) != pdPASS)
  {
#if PRINTF_APP_LED
    waitToPrint();
    npf_snprintf(uart_buf, 200, "%llu [app_led] [LedThread] Could not be started.\n", xTaskGetTickCount());
    huart2print(uart_buf, strlen(uart_buf));
#endif
  }
}

void StartLedThread(const void * params)
{
  ledReAlignSemaphore = (SemaphoreHandle_t)params;
  TickType_t ledLastWakeTimens;
  TickType_t ledLastWakeTimems;
  TickType_t ledInterval = 1000ULL;
  // Wait to start LED until the next RTOSRTC second starts
  TickType_t ledWaitToAlign = ledInterval - (xTaskGetTickCount() % ledInterval);
  if (ledWaitToAlign > 0)
  {
     vTaskDelay(ledWaitToAlign);
  }
  else
  {
#if PRINTF_APP_LED
    waitToPrint();
    npf_snprintf(uart_buf, 200, "%llu LedWaitToAlign is negative: %dms.\n", xTaskGetTickCount(), (int)ledWaitToAlign);
    huart2print(uart_buf, strlen(uart_buf));
#endif
  }
  ledLastWakeTimens = GetTimeStampns();
  ledLastWakeTimems = ledLastWakeTimens / 1000000ULL;
#if PRINTF_APP_LED
  waitToPrint();
  npf_snprintf(uart_buf, 200, "%llu [app_led] [LedThread] Started, exact time of start = %lluns.\n", xTaskGetTickCount(), ledLastWakeTimens);
  huart2print(uart_buf, strlen(uart_buf));
#endif
  uint32_t cumAvOffsetTSLEDCounter  = 0;
  int64_t  offsetTimeStampLED       = 0;
  for(;;)
  { // Infinite loop
    HAL_GPIO_WritePin(USER_LED_GPIO_Port, USER_LED_Pin, GPIO_PIN_RESET);
    rtosTimeStampLED   = GetTimeStampns();
    rtosTimeToTakeTimestamp = GetTimeStampns() - rtosTimeStampLED;
    offsetTimeStampLED = rtosTimeStampLED - (uint64_t)xTaskGetTickCount() * 1000000;
	if (xSemaphoreTake(ledReAlignSemaphore, 0))
    {
      ledWaitToAlign = ledInterval - xTaskGetTickCount() % ledInterval;
      if (ledWaitToAlign > 0)
      {
        vTaskDelay(ledWaitToAlign);
      }
      else
      {
#if PRINTF_APP_LED
        waitToPrint();
        npf_snprintf(uart_buf, 200, "%llu LedWaitToAlign is negative: %dms.\n", xTaskGetTickCount(), (int)ledWaitToAlign);
        huart2print(uart_buf, strlen(uart_buf));
#endif
      }
      ledLastWakeTimems = xTaskGetTickCount();
#if PRINTF_APP_LED
      waitToPrint();
      npf_snprintf(uart_buf, 200, "%llu [app_led] Led reAligned! offsetTimeStampLED = %dns, cumAvOffsetTSLED = %dns\n", xTaskGetTickCount(), (int)offsetTimeStampLED, (int)cumAvOffsetTSLED);
      huart2print(uart_buf, strlen(uart_buf));
#endif
    }
    if (cumAvOffsetTSLEDCounter < 10)
    {// take Cumulative Average of last 10 samples (with assumption that 1st sample was the mean value)
      cumAvOffsetTSLED     += ((double)offsetTimeStampLED - cumAvOffsetTSLED) / (++cumAvOffsetTSLEDCounter);
    }
    else
    {
      cumAvOffsetTSLED     += ((double)offsetTimeStampLED - cumAvOffsetTSLED) / ((double) 10);
    }
    vTaskDelay(500U);
    HAL_GPIO_WritePin(USER_LED_GPIO_Port, USER_LED_Pin, GPIO_PIN_SET);
    xTaskDelayUntil(&ledLastWakeTimems, ledInterval);
  }
}

void LedThreadNotify(uint32_t notValue)
{
  if (ledThreadHandler != NULL)
  {
    xTaskNotify(ledThreadHandler, notValue, eSetBits);
  }
}
