# Supplementary material for: RTOS-Integrated Time Synchronization for Self-Deployable Wireless Sensor Networks
Source: Sensors (Basel). 2026 Mar 29;26(7):2121. doi: 10.3390/s26072121 (PMC13074925; doi:10.3390/s26072121)
Supplement: Supplementary file 1 [file sensors-26-02121-s001.zip › sensors-4177123-supplementary/RTOS_WSN_Synchronization/App/app_network_connect.c]

/*
 * app_network_connect.c
 *
 *  Created on: Apr 15, 2023
 *      Author: Sarah Goossens

 * at startup:
 *
 * --> HOST: after synchronization with RTC and GNSS is done, continuously repeat to broadcast my ID, xEpoch and pairing command, then listen for short period
 * --> NODE: after synchronization with RTC, continuously repeat to listen for pairing command from a HOST, if received, make yourself known
 *
 * message build-up for the broadcast pairing message from a host:
 *
 *  txBuf[ 0] = STARTDELIMITER;           // "S" Start Delimiter
 *  txBuf[ 1] = moduleTable[0].ID[0];     // MyID LSB
 *  txBuf[ 2] = moduleTable[0].ID[1];
 *  txBuf[ 3] = moduleTable[0].ID[2];
 *  txBuf[ 4] = moduleTable[0].ID[3];
 *  txBuf[ 5] = moduleTable[0].ID[4];
 *  txBuf[ 6] = moduleTable[0].ID[5];
 *  txBuf[ 7] = moduleTable[0].ID[6];
 *  txBuf[ 8] = moduleTable[0].ID[7];     // MyID MSB
 *  txBuf[ 9] = (uint8_t)(xEpoch & 0xFF); // My Epoch LSB
 *  txBuf[10] = (uint8_t)(xEpoch & 0xFF); // My Epoch 2nd Byte
 *  txBuf[11] = (uint8_t)(xEpoch & 0xFF); // My Epoch 3rd Byte
 *  txBuf[12] = (uint8_t)(xEpoch & 0xFF); // My Epoch 4th Byte
 *  txBuf[13] = (uint8_t)(xEpoch & 0xFF); // My Epoch 5th Byte
 *  txBuf[14] = (uint8_t)(xEpoch & 0xFF); // My Epoch 6th Byte
 *  txBuf[15] = (uint8_t)(xEpoch & 0xFF); // My Epoch 7th Byte
 *  txBuf[16] = (uint8_t)(xEpoch & 0xFF); // My Epoch MSB
 *  txBuf[17] = HOSTISTHEREANYONE;        // "P" pairing command
 *  txBuf[18] = (uint8_t)CheckSumCalc;    // check sum
 *  txBuf[19] = ENDDELIMITER;             // "E" Message End delimiter
 *
 *  Example:
 *
 *  5381F3A30A073C1C00B60596322700000050CF45
 *   |+-------+------++-------+------+ | | +-> "E" Message End delimiter
 *   |        |               |        | +---> Check Sum
 *   |        |               |        +-----> "P" pairing command
 *   |        |               +--------------> My epoch
 *   |        +------------------------------> MyID
 *   +---------------------------------------> "S" Start Delimiter
 *
 * message build-up of the answering pairing message to a host
 *
 *  txBuf[ 0] = STARTDELIMITER;                    // "S" Start Delimiter
 *  txBuf[ 1] = moduleTable[0].ID[0];              // MyID LSB
 *  txBuf[ 2] = moduleTable[0].ID[1];
 *  txBuf[ 3] = moduleTable[0].ID[2];
 *  txBuf[ 4] = moduleTable[0].ID[3];
 *  txBuf[ 5] = moduleTable[0].ID[4];
 *  txBuf[ 6] = moduleTable[0].ID[5];
 *  txBuf[ 7] = moduleTable[0].ID[6];
 *  txBuf[ 8] = moduleTable[0].ID[7];              // MyID MSB
 *  txBuf[ 9] = moduleTable[1].ID[0];              // Host ID LSB
 *  txBuf[10] = moduleTable[1].ID[1];
 *  txBuf[11] = moduleTable[1].ID[2];
 *  txBuf[12] = moduleTable[1].ID[3];
 *  txBuf[13] = moduleTable[1].ID[4];
 *  txBuf[14] = moduleTable[1].ID[5];
 *  txBuf[15] = moduleTable[1].ID[6];
 *  txBuf[16] = moduleTable[1].ID[7];              // Host ID MSB
 *  txBuf[17] = (((int32_t)hostEfeHz)>>24) & 0xFF; // received ESTIMATED_FREQUENCY_ERROR MSB
 *  txBuf[18] = (((int32_t)hostEfeHz)>>16) & 0xFF;
 *  txBuf[19] = (((int32_t)hostEfeHz)>> 8) & 0xFF;
 *  txBuf[20] =  ((int32_t)hostEfeHz)      & 0xFF; // received ESTIMATED_FREQUENCY_ERROR LSB
 *  txBuf[21] = hostRssi;                          // Communication RSSI of packet received by the node
 *  txBuf[22] = NODEIAMHERE;                       // "Y" pairing ANSWER command
 *  txBuf[23] = (uint8_t)CheckSumCalc;             // Check Sum
 *  txBuf[24] = ENDDELIMITER;                      // "E" Message End delimiter
 *
 *  Example:
 *
 *  517 [app_init] Sensor Unique ID: 81F3A30A073C1C00
 *                    81F3A30A073C1C00
 *
 *                    81F3A30A073C1C00
 *  5380F3A30A07391D0081F3A30A073C1C000000000000590F45
 *   |+-------+------++-------+------++--+---+ | | | +-> "E" Message End delimiter
 *   |        |               |          |     | | +---> Check Sum
 *   |        |               |          |     | +-----> "Y" pairing ANSWER command, "Yes, I'm here!"
 *   |        |               |          |     +-------> Communication RSSI of packet received by the node
 *   |        |               |          +-------------> received ESTIMATED_FREQUENCY_ERROR
 *   |        |               +------------------------> Host ID
 *   |        +----------------------------------------> MyID
 *   +-------------------------------------------------> "S" Start Delimiter
 *
 *
 */

#include "main.h"
#include "FreeRTOS.h"
#include "app_network_connect.h"
#include "usart.h"
#include <string.h>
#include "tim.h"
#include "../Drivers/SX1280/SX1280.h"
#include "time.h"
#include "app_hal_sync.h"
#include "spi.h"
#include <inttypes.h>
#include "common.h"
#include "app_sync.h"

#define PRINTF_APP_NETWORK_CONNECT 1

extern module            moduleTable[MAXNRMODULES];
extern char              uart_buf[300];
extern char              byteString[3];
extern char              receivedSensorID[8]; // Received SensorID, 3 bytes
extern time_t            rtosEpoch;
extern time_t            receivedEpoch;
extern uint64_t          receivedxEpoch;
extern SemaphoreHandle_t recEpochMutex;
extern uint64_t          xEpochLnt1;
extern uint64_t          startOfTransmit;
extern uint64_t          xEpochLnt2;
extern uint64_t          xEpochLht5;
extern uint64_t          xEpochLht6;
extern uint64_t          xEpochLnt9;
extern uint64_t          xEpochStartLoopNetCon;
extern uint64_t          rtosTimeStampBCastStrt;
extern uint64_t          rtosTimeStampBCastDone;
extern uint64_t          xEpochnsGNSSPulse;
extern uint32_t          gnssPulseCounter;
extern uint32_t          totalRtosDriftToGNSS;
extern uint64_t          tickCountDIO1;
extern double            subTickCountDIO1;
extern uint32_t          tickAddedDIO1;
extern uint64_t          gnssEpochms;
extern uint32_t          setxTickCountAtGNSSPulse;
extern SemaphoreHandle_t ledReAlignSemaphore;
extern uint32_t          subTickCounterTIM2;
extern uint64_t          tickCountGNSSPulse;
extern double            subTickCountGNSSPulse;
extern uint64_t          expectedEpochms;
extern uint32_t          tickAdded;
extern TickType_t        xLastWakeTimeNetCon;
extern uint8_t           txBuf[41];
extern uint8_t           rxBuf[52];
extern uint64_t          xEpoch;
extern time_t            gnssEpoch;
extern uint32_t          halSynchronized;
extern double            realSubTickNs;
extern uint64_t          rtosTimeStampLED;
extern int32_t           xEpochOffsetms;
extern uint32_t          gnssPPSCounter;
extern TickType_t        netConInterval;
extern uint32_t          netConIntervalChange;
extern TickType_t        syncInterval;
extern uint32_t          ignoreHostError;
extern uint64_t          pidHalSetpoint;
extern double            expectedNrsTIn1GNNSP;
extern double            idealsubTickDurationns;

uint64_t       submsBCastDone         = 0;
static uint8_t packetStatusBuf[7];
static uint8_t rawEfeBuf[4];
uint8_t        moduleExists;                 // for a Host: this is 0 at the start of receiving a new message from a node. When this is 1 it means that the Node already exists in the moduletable.
struct tm      rtc_tmStructure;
struct tm     *rec_tm;                       // pointer to received time/date from received epoch
uint64_t       recSubSeconds          = 0;
uint64_t       rtosEpochSubSeconds    = 0;
struct tm     *rtos_tm;                      // pointer to current rtos time/date
int32_t        xEpochOffset           = 0;   // xEpoch date/time offset between host and node
int32_t        xEpochOffsetSubms      = 0;   // same as xEpochOffset but only the subms value
uint32_t       hostEfe                = 0;   // received ESTIMATED_FREQUENCY_ERROR from host (raw format)
float          hostEfeHz              = 0.0; // received ESTIMATED_FREQUENCY_ERROR from host in Hz
float          hostRssi               = 0.0; // Communication RSSI of packet received by the node
float          hostSnr                = 0.0; // received SNR of last packet received by the node
uint32_t       nodeEfe                = 0;   // received ESTIMATED_FREQUENCY_ERROR from node (raw format)
float          nodeEfeHz              = 0.0; // received ESTIMATED_FREQUENCY_ERROR from node in Hz
float          nodeRssi               = 0.0; // Communication RSSI of packet received by the host
float          nodeSnr                = 0.0; // received SNR of last packet received by the host
uint64_t       rtosTimeStampBCastData = 0;   // This is the time difference between the timestamp taken when the BCM is being build before transmit and
                                             // rtosTimeStampBCastDone. This value is added to the timestamp which is being sent during the next BCM.
                                             // The philosophy is that this timestamp is much closer to the real time when the BCM is received at the node
TaskHandle_t   netwConThreadHandler;

/* Private function prototypes -----------------------------------------------*/

#if SENSOR_HOST
  void BroadCastMyID(void);
  void ConfirmPairing(uint32_t ModuleNr);
  void ConfirmDataReceived(uint8_t ModuleNr);
#else
  void AnswerPairing(void);
#endif

void NetConThreadInit()
{
  if (xTaskCreate ((TaskFunction_t)StartNetConThread, "NetConThread", (configSTACK_DEPTH_TYPE)512, NULL, osPriorityRealtime7, &netwConThreadHandler) != pdPASS)
  {
#if PRINTF_APP_NETWORK_CONNECT
    waitToPrint();
    npf_snprintf(uart_buf, 200, "%llu [app_network_connect] [NetConThread] Could not be started.\n", xTaskGetTickCount());
    huart2print(uart_buf, strlen(uart_buf));
#endif
  }
}

void StartNetConThread(const void * params)
{
  uint32_t   notificationValue = 0;                   // Used to identify where the notification is coming from.
  uint8_t    CheckSumCalc      = 0;
  char       receivedTargetID[8];    // Received targetID, this should be identical to moduleTable[0].ID (MyID)
#if SENSOR_HOST
  TickType_t netConLastWakeTimems;
  uint64_t submsxEpochLht5        = 0; // the sub ms value of xEpochLnt5
#else
  struct tm  *gnss_tmStructure;
  int32_t   timeDifferenceNodeHost = 0;
  uint64_t submsxEpochLnt9        = 0; // the sub ms value of xEpochLnt9
  int32_t  mWTimDiffNHSize                       = 0;   // Number of elements in the TimDiffNH statistics window
  int32_t  mWTimDiffNHBuffer[MOVING_WINDOW_SIZE] = {0}; // moving WindowCircular buffer to track the last 20 Tim2 values
  int32_t  mWTimDiffNHSorted[MOVING_WINDOW_SIZE] = {0}; // moving Window buffer to Store TimDiffNH values in sorted order (to calculate median)
  uint32_t mWTimDiffNHIndex = 0;                        // Circular index for tracking oldest element
  int64_t  mWTimDiffNHSum = 0;                          // Running sum for computing the mean
  uint64_t mWTimDiffNHSumSquared = 0;                   // Running sum of squares for standard deviation calculation
  int32_t  mWTimDiffNHOldestValue = 0;
  int32_t  mWAvgTimDiffNH = 0;
  int32_t  mWMedianTimDiffNH = 0;
  int32_t  mWStdDevTimDiffNH = 0;
  TickType_t       timeToListenToBroadcast  = pdMS_TO_TICKS(netConInterval + 3000); // Node initial time to listen for a broadcast message from a host. Once the host is known and synchronized, listen for 1s
#endif
#if PRINTF_APP_NETWORK_CONNECT
  waitToPrint();
  npf_snprintf(uart_buf, 200, "%llu [app_network_connect] [NetConThread] Started.\n", xTaskGetTickCount());
  huart2print(uart_buf, strlen(uart_buf));
#endif
  // Wait to start Network Connect until we are in the middle of 2 GNSSPP10S + 500ms (not to disturb any other process)
  TickType_t netConWaitToAlign = (TickType_t)((xEpochnsGNSSPulse + 500000) / 1000000) + netConInterval / 2 + (TickType_t) 500 - xTaskGetTickCount();
  if (netConWaitToAlign > 0)
  {
     vTaskDelay(netConWaitToAlign);
  }
  xLastWakeTimeNetCon  = xTaskGetTickCount();
#if SENSOR_HOST
  netConLastWakeTimems = xLastWakeTimeNetCon;
#endif

  for(;;)
  { // Infinite loop
    xEpochStartLoopNetCon = GetTimeStampns();
	SX1280GetStatus(); // wake up radio:
#if SENSOR_HOST

	SetTypicalRegisterSettings(LORA, 20, moduleTable[0].spreadingFactor, moduleTable[0].bandwidth, moduleTable[0].codingRate, moduleTable[0].bleChannelNr);
//***********************
    BroadCastMyID(); // Broadcast my ID with current RTOS RTC time to any node waiting to be paired
//***********************
    // Listen after sending the broadcasted pairing message to see if someone wants to pair.
    SetTypicalRegisterSettings(LORA, 41, moduleTable[0].spreadingFactor, moduleTable[0].bandwidth, moduleTable[0].codingRate, moduleTable[0].bleChannelNr);
    moduleExists = 0;
    HAL_GPIO_WritePin(CS_SX1280_GPIO_Port, CS_SX1280_Pin, GPIO_PIN_RESET);
    txBuf[0] = RADIO_SET_DIOIRQPARAMS;
    txBuf[1] = 0x40;  //irqMask  15:8  enable RxTxTimeout
    txBuf[2] = 0x02;  //irqMask   7:0  enable RxDone interrupt
    txBuf[3] = 0x40;  //dio1Mask 15:8  map RxTxTimeout to DIO1
    txBuf[4] = 0x02;  //dio1Mask  7:0  map RXDone to DIO1
    txBuf[5] = 0x00;  //dio2Mask 15:8
    txBuf[6] = 0x00;  //dio2Mask  7:0
    txBuf[7] = 0x00;  //dio3Mask 15:8
    txBuf[8] = 0x00;  //dio3Mask  7:0
    HAL_SPI_Transmit(&hspi1, (uint8_t *)txBuf, 9, 100);
    HAL_GPIO_WritePin(CS_SX1280_GPIO_Port, CS_SX1280_Pin, GPIO_PIN_SET);
    SX1280WaitOnBusy();
    while(HAL_GPIO_ReadPin(BUSY_SX1280_GPIO_Port, BUSY_SX1280_Pin) == 1)
    {
#if PRINTF_APP_NETWORK_CONNECT
      waitToPrint();
      npf_snprintf(uart_buf, 200, "%llu [network_connect] Radio busy for DIOIRQPARAMS setting.\r\n", xTaskGetTickCount());
      huart2print(uart_buf, strlen(uart_buf));
#endif
    }
    ClearIrqStatus(IRQ_RADIO_ALL); //clear the interrupt
#if PRINTF_APP_NETWORK_CONNECT
    waitToPrint();
    npf_snprintf(uart_buf, 200, "%llu [network_connect] Start listening to search for a new device.\r\n", xTaskGetTickCount());
    huart2print(uart_buf, strlen(uart_buf));
#endif
    notificationValue = 0;
    xTaskNotifyStateClear(netwConThreadHandler);
//***********************
    SetRx(); // Sensor Host to receive pairing Answer Command from a sensor node
//***********************
    // buffer to be received by host from Sensor Node:
    // rxBuf[ 0] = STARTDELIMITER;        // "S" Start Delimiter
    // rxBuf[ 1] = moduleTable[0].ID[0];  // Node ID LSB
    // rxBuf[ 2] = moduleTable[0].ID[1];
    // rxBuf[ 3] = moduleTable[0].ID[2];
    // rxBuf[ 4] = moduleTable[0].ID[3];
    // rxBuf[ 5] = moduleTable[0].ID[4];
    // rxBuf[ 6] = moduleTable[0].ID[5];
    // rxBuf[ 7] = moduleTable[0].ID[6];
    // rxBuf[ 8] = moduleTable[0].ID[7];  // Node ID MSB
    // rxBuf[ 9] = moduleTable[1].ID[0];  // Host ID LSB
    // rxBuf[10] = moduleTable[1].ID[1];
    // rxBuf[11] = moduleTable[1].ID[2];
    // rxBuf[12] = moduleTable[1].ID[3];
    // rxBuf[13] = moduleTable[1].ID[4];
    // rxBuf[14] = moduleTable[1].ID[5];
    // rxBuf[15] = moduleTable[1].ID[6];
    // rxBuf[16] = moduleTable[1].ID[7];  // Host ID MSB
    // rxBuf[17] = rawEfeBuf[1];          // received ESTIMATED_FREQUENCY_ERROR MSB
    // rxBuf[18] = rawEfeBuf[2];
    // rxBuf[19] = rawEfeBuf[3];          // received ESTIMATED_FREQUENCY_ERROR LSB
    // rxBuf[20] = packetStatusBuf[1];    // rssiSync: Communication RSSI of packet received by the node. Actual signal power is -(rssiSync)/2 dBm
    // rxBuf[21] = packetStatusBuf[2];    // snr: estimation of SNR of last package received. In two's complement format x 4. Actual SNR is (snr)/4 dB
    // rxBuf[22] = NODEIAMHERE;           // "Y" pairing ANSWER command, "Yes, I'm here!"
    // rxBuf[23] = (uint8_t)CheckSumCalc; // Check Sum
    // rxBuf[24] = ENDDELIMITER;          // "E" Message End delimiter
    //
    //  example:
    //
    //  5380F3A30A07391D0081F3A30A073C1C000000000000590F45
    //
    if (xTaskNotifyWait(0x00, 0xffffffff, &notificationValue, pdMS_TO_TICKS(500)))  // Listen maximum 0.5s.
    {// Received message with no time-out, DIOx received
      if ((notificationValue & NOTIFICATION_FROM_DIO1) == NOTIFICATION_FROM_DIO1)
      { // Interrupt from DIOx_Pin (see main HAL_GPIO_EXTI_Callback())
        submsxEpochLht5 = (uint64_t)(subTickCountDIO1 * realSubTickNs);
        xEpochLht5 = tickCountDIO1 * (uint64_t)1000000 + submsxEpochLht5;
        ClearIrqStatus(IRQ_RADIO_ALL); //clear the interrupt
        if (tickAddedDIO1)
        {
#if PRINTF_APP_NETWORK_CONNECT
          waitToPrint();
          npf_snprintf(uart_buf, 200, "%llu [network_connect] Tick Added for xEpochLht5! subTickCountDIO1 = %usT.\r\n", xTaskGetTickCount(), (unsigned int) subTickCountDIO1);
          huart2print(uart_buf, strlen(uart_buf));
#endif
          tickAddedDIO1 = 0;
        }
        ReadRXBuffer(0, rxBuf, 41);
#if PRINTF_APP_NETWORK_CONNECT
        waitToPrint();
        npf_snprintf(uart_buf, 200, "%llu [network_connect] RxDone, payload received: ", xTaskGetTickCount());
        for (unsigned int i = 0; i < 41; i++)
        {
          npf_snprintf(byteString, 3, "%02X", rxBuf[i]);
          strcat(uart_buf, byteString);
        }
        strcat(uart_buf, ".\n");
        huart2print(uart_buf, strlen(uart_buf));
#endif
        if ((rxBuf[0] == STARTDELIMITER) && (rxBuf[22] == NODEIAMHERE) && (rxBuf[40] == ENDDELIMITER))
        { // First sanity check of received message
          CheckSumCalc = CalculateChecksum(rxBuf, 39);
          if (rxBuf[39] == CheckSumCalc)
          { // received message is genuine
#if PRINTF_APP_NETWORK_CONNECT
            waitToPrint();
            npf_snprintf(uart_buf, 200, "%llu [network_connect] Genuine message received.\r\n", xTaskGetTickCount());
            huart2print(uart_buf, strlen(uart_buf));
#endif
            for (unsigned int i = 1; i < 9; i++)
            {
              receivedSensorID[i-1] = rxBuf[i];
              receivedTargetID[i-1] = rxBuf[i+8];
            }
            receivedSensorID[0] &= 0b10000001; // remove status bits from ID's
            receivedTargetID[0] &= 0b10000001; // remove status bits from ID's
#if PRINTF_APP_NETWORK_CONNECT
            waitToPrint();
            npf_snprintf(uart_buf, 200, "%llu [network_connect] Received Sensor Unique ID: ", xTaskGetTickCount());
            for (unsigned int i = 0; i < 8; i++)
            {
              npf_snprintf(byteString, 3, "%02X", receivedSensorID[i]);
              strcat(uart_buf, byteString);
            }
            strcat(uart_buf, ".\n");
            huart2print(uart_buf, strlen(uart_buf));
            waitToPrint();
            npf_snprintf(uart_buf, 200, "%llu [network_connect] Received Target Unique ID: ", xTaskGetTickCount());
            for (unsigned int i = 0; i < 8; i++)
            {
              npf_snprintf(byteString, 3, "%02X", receivedTargetID[i]);
              strcat(uart_buf, byteString);
            }
            strcat(uart_buf, ".\n");
            huart2print(uart_buf, strlen(uart_buf));
#endif
            if (IdenticalIDs(receivedTargetID, moduleTable[0].ID))
            { // message for me: it is either first connection from a node, connected node or from another host who is specifically addressing me
              // read received packet status register for the RSSI byte
              for (unsigned int i = 1; i < MAXNRMODULES; i++) // moduleTable[0] does not need to be checked
              { // check if new module already exists in the moduleTable
                if (!moduleTable[i].number) // number contains the record number. if this is 0, it means that the record is empty
                { // first empty record, if module has not been found yet, then it can be added as a new module
                  moduleTable[i].number = moduleTable[i-1].number + 1U;
                  hostEfe = (rxBuf[17] << 16) | (rxBuf[18] << 8) | rxBuf[19]; // Frequency error received by node and send back to host
                  hostEfe &= 0x000FFFFF;
                  hostEfeHz = 1.55 * (float) complement2(hostEfe, 20) / (1600.0 / 1625.0);
                  moduleTable[i].hostfei = hostEfeHz;
                  hostRssi = (float) (-(rxBuf[20] / 2)); // Communication RSSI received by node and send back to host
                  moduleTable[i].hostrssi = hostRssi;
                  hostSnr  = (float) (complement2(rxBuf[21], 8) / 4); // estimated SNR received by node and send back to host
                  moduleTable[i].hostsnr = hostSnr;
                  ReadRegister_16bAddress(REG_LR_ESTIMATED_FREQUENCY_ERROR_MSB, rawEfeBuf, 4); // Lora Frequency error indicator (FEI), only reliable for positive SNR
                  nodeEfe = (rawEfeBuf[1] << 16) | (rawEfeBuf[2] << 8) | rawEfeBuf[3];
                  nodeEfe &= 0x000FFFFF;
                  nodeEfeHz = 1.55 * (float) complement2(hostEfe, 20) / (1600.0 / 1625.0);
                  moduleTable[i].nodefei = nodeEfeHz;
                  SX1280HalReadCommand(RADIO_GET_PACKETSTATUS, packetStatusBuf, 6);
                  // packetStatusBuf[0] = status?
                  // packetStatusBuf[1] = packetStatus[ 7: 0] = rssiSync: RSSI value latched upon the detection of the sync address. Actual signal power is -(rssiSync)/2 dBm
                  // packetStatusBuf[2] = packetStatus[15: 8] = snr: estimation of SNR of last package received. In two's complement format x 4. Actual SNR is (snr)/4 dB
                  // packetStatusBuf[3] = packetStatus[23:16] not used in Lora
                  // packetStatusBuf[4] = packetStatus[31:24] not used in Lora
                  // packetStatusBuf[5] = packetStatus[39:32] not used in Lora
                  nodeRssi = (float) - (packetStatusBuf[1] / 2); // Communication RSSI of packet received by host
                  moduleTable[i].noderssi        = nodeRssi;
                  nodeSnr  = (float) complement2(packetStatusBuf[2], 8) / 4; // SX1280 DS Rev 2.2 page 84: If SNR ≤ 0, RSSI_{packet, real} = RSSI_{packet,measured} – SNR_{measured}
                  moduleTable[i].nodesnr         = nodeSnr;
                  moduleTable[i].spreadingFactor = moduleTable[0].spreadingFactor; // initiate to value used for BCM, later this will be optimized
            	  moduleTable[i].bandwidth       = moduleTable[0].bandwidth;       // initiate to value used for BCM, later this will be optimized
            	  moduleTable[i].codingRate      = moduleTable[0].codingRate;      // initiate to value used for BCM, later this will be optimized
            	  moduleTable[i].bleChannelNr    = moduleTable[0].bleChannelNr;    // initiate to value used for BCM, later this will be optimized
                  for (unsigned int j = 0; j < 8; j++)
                  { // store node ID to my module table
                    moduleTable[i].ID[j] = receivedSensorID[j];
                  }
                  moduleTable[i].type = receivedSensorID[0] & 1; // is 1 if Host, 0 if Node --> this should be a Node!!
                  moduleTable[i].xEpochBCM = xEpochLht5; // store xEpochLht5 when this new module is being connected to the network
                  SetTypicalRegisterSettings(LORA, 41, moduleTable[0].spreadingFactor, moduleTable[0].bandwidth, moduleTable[0].codingRate, moduleTable[0].bleChannelNr);
//*******************************************************
                  ConfirmPairing(moduleTable[i].number); // NODEIAMHERE, also used to do first timing synchronization based on Lightweight Tree based synchronization
//*******************************************************
                  PrintModuleTable();
                  i = MAXNRMODULES - 1; // jump out of for..next loop
                } // end of adding a new module
                else
                { // the module table contains already a Node on this record, check if this is the same as the received message
                  if (IdenticalIDs(receivedSensorID, moduleTable[i].ID))
                  { // module is already known, if not, check next record
#if PRINTF_APP_NETWORK_CONNECT
                    waitToPrint();
                    npf_snprintf(uart_buf, 200, "%llu [network_connect] Node#%u wants to connect again (this can happen after a reset). Node will be removed\r\n",
                    		xTaskGetTickCount(), (unsigned int) moduleTable[i].number);
                    huart2print(uart_buf, strlen(uart_buf));
#endif
                    // this message is to further connect to the network or to do something special... this is not used to send regular data
                    // todo ...

                    // in this case the message is coming from a node which most probably had a reset. For testing purposes, this node will be
                    // deleted from the host table so that the node can be connected again on the next broad cast message.
                    moduleTable[i].number = 0;
                    PrintModuleTable();
                    i = MAXNRMODULES - 1; // jump out of for..next loop
                  }
                }
              } // end of for loop to run through moduleTable to check if new module already exists
            } // end of message for me (either point to point or broadcast)
            else
            {
#if PRINTF_APP_NETWORK_CONNECT
              waitToPrint();
              npf_snprintf(uart_buf, 200, "%llu [network_connect] AnswerPairing message is not addressed to me.\r\n", xTaskGetTickCount());
              huart2print(uart_buf, strlen(uart_buf));
#endif
            }
          } // end of received message is genuine
          else
          {
#if PRINTF_APP_NETWORK_CONNECT
            waitToPrint();
            npf_snprintf(uart_buf, 200, "%llu [network_connect] Check sum error on AnswerPairing message.\r\n", xTaskGetTickCount());
            huart2print(uart_buf, strlen(uart_buf));
#endif
            // todo
          }
        } // end of first sanity check of received message
        else
        {
#if PRINTF_APP_NETWORK_CONNECT
          waitToPrint();
          npf_snprintf(uart_buf, 200, "%llu [network_connect] Not a valid AnswerPairing message received.\r\n", xTaskGetTickCount());
          huart2print(uart_buf, strlen(uart_buf));
#endif
        }
      } // end of notificationValue == NOTIFICATION_FROM_DIO1
    } // end of received message with no time-out, DIOx received
    else
    {// time-out on Radio Rx, waiting for pairing answer, no DIOx received
#if PRINTF_APP_NETWORK_CONNECT
      waitToPrint();
      npf_snprintf(uart_buf, 200, "%llu [network_connect] Nothing received within 0.5s after sending broadcast message.\r\n", xTaskGetTickCount());
      huart2print(uart_buf, strlen(uart_buf));
#endif
      SyncThreadNotify(NOTIFICATION_START_SYNC); // Now SyncThread can be executed for a Host

    }
    GoToStandby(0);
    xTaskDelayUntil(&netConLastWakeTimems, netConInterval);
#else // SENSOR_NODE
	SetTypicalRegisterSettings(LORA, 20, moduleTable[0].spreadingFactor, moduleTable[0].bandwidth, moduleTable[0].codingRate, moduleTable[0].bleChannelNr);
    moduleExists = 0;
    txBuf[0] = 0x40;  //irqMask  15:8  enable RxTxTimeout
    txBuf[1] = 0x02;  //irqMask   7:0  enable RxDone interrupt
    txBuf[2] = 0x40;  //dio1Mask 15:8  map RxTxTimeout to DIO1
    txBuf[3] = 0x02;  //dio1Mask  7:0  map RXDone to DIO1
    txBuf[4] = 0x00;  //dio2Mask 15:8
    txBuf[5] = 0x00;  //dio2Mask  7:0
    txBuf[6] = 0x00;  //dio3Mask 15:8
    txBuf[7] = 0x00;  //dio3Mask  7:0
    SX1280HalWriteCommand( RADIO_SET_DIOIRQPARAMS, txBuf, 8 ); // 0x8D
    ClearIrqStatus(IRQ_RADIO_ALL); //clear the interrupt
    notificationValue = 0;
    xTaskNotifyStateClear(netwConThreadHandler);
//***********************
    SetRx(); // Sensor Node to receive broadcast command from a Host
//***********************
    // rxBuf[ 0] = STARTDELIMITER;           // "S" Start Delimiter
    // rxBuf[ 1] = moduleTable[1].ID[0];     // HostID LSB
    // rxBuf[ 2] = moduleTable[1].ID[1];
    // rxBuf[ 3] = moduleTable[1].ID[2];
    // rxBuf[ 4] = moduleTable[1].ID[3];
    // rxBuf[ 5] = moduleTable[1].ID[4];
    // rxBuf[ 6] = moduleTable[1].ID[5];
    // rxBuf[ 7] = moduleTable[1].ID[6];
    // rxBuf[ 8] = moduleTable[1].ID[7];     // HostID MSB
    // rxBuf[ 9] = (uint8_t)(xEpoch & 0xFF); // Host xEpoch LSB
    // rxBuf[10] = (uint8_t)(xEpoch & 0xFF); // Host xEpoch 2nd Byte
    // rxBuf[11] = (uint8_t)(xEpoch & 0xFF); // Host xEpoch 3rd Byte
    // rxBuf[12] = (uint8_t)(xEpoch & 0xFF); // Host xEpoch 4th Byte
    // rxBuf[13] = (uint8_t)(xEpoch & 0xFF); // Host xEpoch 5th Byte
    // rxBuf[14] = (uint8_t)(xEpoch & 0xFF); // Host xEpoch 6th Byte
    // rxBuf[15] = (uint8_t)(xEpoch & 0xFF); // Host xEpoch 7th Byte
    // rxBuf[16] = (uint8_t)(xEpoch & 0xFF); // Host xEpoch MSB
    // rxBuf[17] = HOSTISTHEREANYONE;        // "P" pairing command
    // rxBuf[18] = (uint8_t)CheckSumCalc;    // check sum
    // rxBuf[19] = ENDDELIMITER;             // "E" Message End delimiter
    if (xTaskNotifyWait(0x00, 0xffffffff, &notificationValue, timeToListenToBroadcast))
    {// Received message with no time-out, DIOx received
      if ((notificationValue & NOTIFICATION_FROM_DIO1) == NOTIFICATION_FROM_DIO1)
      { // Interrupt from DIOx_Pin (see main HAL_GPIO_EXTI_Callback())
        ClearIrqStatus(IRQ_RADIO_ALL); //clear the interrupt
        rtosTimeStampBCastDone = tickCountDIO1 * (uint64_t)1000000 + (uint64_t)(subTickCountDIO1 * realSubTickNs);
        ReadRXBuffer(0, rxBuf, 20);
        GoToStandby(0);
        if ((rxBuf[0] == STARTDELIMITER) && (rxBuf[17] == HOSTISTHEREANYONE) && (rxBuf[19] == ENDDELIMITER) && (rxBuf[1] & 1))
        { // First sanity check of received message
          CheckSumCalc = CalculateChecksum(rxBuf, 18);
          if (rxBuf[18] == CheckSumCalc)
          { // received message is genuine
            for (unsigned int i = 1; i < 9; i++)
            {
              receivedSensorID[i-1] = rxBuf[i];
            }
            receivedSensorID[0] &= 0b10000001; // remove status bits from ID's
            if (IdenticalIDs(receivedSensorID, moduleTable[1].ID) && !netConIntervalChange)
            { // to reduce timing for synchronization, check first if received message is a broadcast GNSSPULSE
              subTickCounterTIM2    = TIM2->CNT;  // #subTick since last GNSSPulse to determine the mean value of the frequency
              TIM2->CNT             = 0;
              tickCountGNSSPulse    = tickCountDIO1;
              subTickCountGNSSPulse = subTickCountDIO1;
              receivedxEpoch        = *(uint64_t *)&rxBuf[9];
              gnssPPSCounter        = (uint32_t)(netConInterval / 1000) - 1;
              app_hal_sync_notify_fromISR(NOTIFICATION_FROM_GNSSPULSE);
            }
            SX1280HalReadCommand(RADIO_GET_PACKETSTATUS, packetStatusBuf, 6); //read received packet status register for the RSSI byte
            // packetStatusBuf[0] = status?
            // packetStatusBuf[1] = packetStatus[ 7: 0] = rssiSync: RSSI value latched upon the detection of the sync address. Actual signal power is -(rssiSync)/2 dBm
            // packetStatusBuf[2] = packetStatus[15: 8] = snr: estimation of SNR of last package received. In two's complement format x 4. Actual SNR is (snr)/4 dB
            // packetStatusBuf[3] = packetStatus[23:16] not used in Lora
            // packetStatusBuf[4] = packetStatus[31:24] not used in Lora
            // packetStatusBuf[5] = packetStatus[39:32] not used in Lora
            hostRssi = (float) - (packetStatusBuf[1] / 2);                    // Communication RSSI of packet received by the node
            hostSnr  = (float) complement2(packetStatusBuf[2], 8) / 4;
            //todo: not used with this method of ranging
            ReadRegister_16bAddress(REG_LR_ESTIMATED_FREQUENCY_ERROR_MSB, rawEfeBuf, 4); // Lora Frequency error indicator (FEI), only reliable if SNR > 0
            hostEfe = (rawEfeBuf[1] << 16) | (rawEfeBuf[2] << 8) | rawEfeBuf[3];
            hostEfe &= 0x000FFFFF;
            hostEfeHz = 1.55 * (float) complement2(hostEfe, 20) / (1600.0 / 1625.0);
            // message for me (either first connection to a host, connected host with timing synchronization info or new host)
            if (!moduleTable[1].sequence) // Sequence contains the sequence number assigned by the Host with the confirmation message.
            { // If this is 0, it means that this Node is not connected yet to a Host (or last attempt failed).
              moduleTable[1].number = 1;
              for (unsigned int i = 0; i < 8; i++)
              { // store host ID to my host ID
                moduleTable[1].ID[i] = receivedSensorID[i];
              }
              moduleTable[1].type = 1;
              gnssEpochms = (receivedxEpoch / 1000000) + 1; // BCM starts +/- 500 after last LED on time, and receivedxEpoch is last LED on time
              setxTickCountAtGNSSPulse = 1;  // align RTOS ticks with received xEpoch
              moduleTable[1].epochConnected = (time_t) (gnssEpochms / 1000);
              moduleTable[1].xEpochBCM = receivedxEpoch; // the last received xEpoch is stored at the Host record of the Module table
              recSubSeconds = receivedxEpoch / 1000000000;
              recSubSeconds = receivedxEpoch - recSubSeconds * 1000000000;
              gnss_tmStructure = gmtime(&moduleTable[1].epochConnected);
              waitToPrint();
              npf_snprintf(uart_buf, 200, "%llu [network_connect] Received Host xEpoch: %lluns. Date: %02d/%02d/%02d, UTC Time: %02d:%02d:%02d.%llu.\r\n", (uint64_t) xTaskGetTickCount(),
                  receivedxEpoch, gnss_tmStructure->tm_mday, gnss_tmStructure->tm_mon + 1, gnss_tmStructure->tm_year + 1900,
                  gnss_tmStructure->tm_hour, gnss_tmStructure->tm_min, gnss_tmStructure->tm_sec, recSubSeconds);
              huart2print(uart_buf, strlen(uart_buf));
              // Send my ID, ... info back to requested Host to identify my presence to continue the network connect process
              SetTypicalRegisterSettings(LORA, 41, moduleTable[0].spreadingFactor, moduleTable[0].bandwidth, moduleTable[0].codingRate, moduleTable[0].bleChannelNr);
              vTaskDelay(100); // make sure that host is ready to listen
//******************************
              AnswerPairing();
//******************************
              // Now we need confirmation from the Host that the Node has been added to his module table:
              SetTypicalRegisterSettings(LORA, 41, moduleTable[0].spreadingFactor, moduleTable[0].bandwidth, moduleTable[0].codingRate, moduleTable[0].bleChannelNr);
              txBuf[0] = 0x40;  //irqMask  15:8  enable RxTxTimeout
              txBuf[1] = 0x02;  //irqMask   7:0  enable RxDone interrupt
              txBuf[2] = 0x40;  //dio1Mask 15:8  map RxTxTimeout to DIO1
              txBuf[3] = 0x02;  //dio1Mask  7:0  map RXDone to DIO1
              txBuf[4] = 0x00;  //dio2Mask 15:8
              txBuf[5] = 0x00;  //dio2Mask  7:0
              txBuf[6] = 0x00;  //dio3Mask 15:8
              txBuf[7] = 0x00;  //dio3Mask  7:0
              SX1280HalWriteCommand( RADIO_SET_DIOIRQPARAMS, txBuf, 8 ); // 0x8D
              ClearIrqStatus(IRQ_RADIO_ALL); //clear the interrupt
              notificationValue = 0;
              xTaskNotifyStateClear(netwConThreadHandler);
//***********************
              SetRx(); // Sensor Node to receive confirmation from the Host
//***********************
              // rxBuf[ 0] = STARTDELIMITER;                  // "S" Start Delimiter
              // rxBuf[ 1] = moduleTable[0].ID[0];            // MyID LSB
              // rxBuf[ 2] = moduleTable[0].ID[1];
              // rxBuf[ 3] = moduleTable[0].ID[2];
              // rxBuf[ 4] = moduleTable[0].ID[3];
              // rxBuf[ 5] = moduleTable[0].ID[4];
              // rxBuf[ 6] = moduleTable[0].ID[5];
              // rxBuf[ 7] = moduleTable[0].ID[6];
              // rxBuf[ 8] = moduleTable[0].ID[7];            // MyID MSB
              // rxBuf[ 9] = moduleTable[ModuleNr].ID[0];     // Node ID LSB
              // rxBuf[10] = moduleTable[ModuleNr].ID[1];
              // rxBuf[11] = moduleTable[ModuleNr].ID[2];
              // rxBuf[12] = moduleTable[ModuleNr].ID[3];
              // rxBuf[13] = moduleTable[ModuleNr].ID[4];
              // rxBuf[14] = moduleTable[ModuleNr].ID[5];
              // rxBuf[15] = moduleTable[ModuleNr].ID[6];
              // rxBuf[16] = moduleTable[ModuleNr].ID[7];      // Node ID MSB
              // rxBuf[17] = CONFIRMPAIRING;                   // "C" Confirm pairing command
              // rxBuf[18] = (uint8_t)(sequenceNumber & 0xFF); // Sequence Number LSB
              // rxBuf[19] = (uint8_t)(sequenceNumber & 0xFF);
              // rxBuf[20] = (uint8_t)(sequenceNumber & 0xFF);
              // rxBuf[21] = (uint8_t)(sequenceNumber & 0xFF); // Sequence Number MSB
              // rxBuf[22] = (uint8_t)(xEpoch & 0xFF);         // My SyncEpoch1 LSB
              // rxBuf[23] = (uint8_t)(xEpoch & 0xFF);         // My SyncEpoch1 2nd Byte
              // rxBuf[24] = (uint8_t)(xEpoch & 0xFF);         // My SyncEpoch1 3rd Byte
              // rxBuf[25] = (uint8_t)(xEpoch & 0xFF);         // My SyncEpoch1 4th Byte
              // rxBuf[26] = (uint8_t)(xEpoch & 0xFF);         // My SyncEpoch1 5th Byte
              // rxBuf[27] = (uint8_t)(xEpoch & 0xFF);         // My SyncEpoch1 6th Byte
              // rxBuf[28] = (uint8_t)(xEpoch & 0xFF);         // My SyncEpoch1 7th Byte
              // rxBuf[29] = (uint8_t)(xEpoch & 0xFF);         // My SyncEpoch1 MSB
              // rxBuf[30] = (uint8_t)CheckSumCalc;            // Check Sum
              // rxBuf[31] = ENDDELIMITER;                     // "E" Message End delimiter
              if (xTaskNotifyWait(0x00, 0xffffffff, &notificationValue, pdMS_TO_TICKS(1200) )) // Listen maximum 1s.
              {// Received message with no time-out, DIOx received
                if ((notificationValue & NOTIFICATION_FROM_DIO1) == NOTIFICATION_FROM_DIO1)
                { // Interrupt from DIOx_Pin (see main HAL_GPIO_EXTI_Callback())
                  submsxEpochLnt9 = (uint64_t)(subTickCountDIO1 * realSubTickNs);
                  xEpochLnt9 = tickCountDIO1 * (uint64_t)1000000 + submsxEpochLnt9;
                  ClearIrqStatus(IRQ_RADIO_ALL); //clear the interrupt
                  if (tickAddedDIO1)
                  {
#if PRINTF_APP_NETWORK_CONNECT
                    waitToPrint();
                    npf_snprintf(uart_buf, 200, "%llu [network_connect] Tick Added for xEpochLnt9! subTickCountDIO1 = %usT.\r\n", xTaskGetTickCount(), (unsigned int) subTickCountDIO1);
                    huart2print(uart_buf, strlen(uart_buf));
#endif
                    tickAddedDIO1 = 0;
                  }
                  ReadRXBuffer(0, rxBuf, 41);
#if PRINTF_APP_NETWORK_CONNECT
                  waitToPrint();
                  npf_snprintf(uart_buf, 200, "%llu [network_connect] Confirmation Message received at xEpochLnt9 = %lluns. Payload: ",
                      xTaskGetTickCount(), xEpochLnt9);
                  for (unsigned int i = 0; i < 41; i++)
                  {
                    npf_snprintf(byteString, 3, "%02X", rxBuf[i]);
                    strcat(uart_buf, byteString);
                  }
                  strcat(uart_buf, ".\n");
                  huart2print(uart_buf, strlen(uart_buf));
#endif
                  if ((rxBuf[0] == STARTDELIMITER) && (rxBuf[17] == CONFIRMPAIRING) && (rxBuf[40] == ENDDELIMITER))
                  { // First sanity check of received message
                    CheckSumCalc = CalculateChecksum(rxBuf, 39);
                    if (rxBuf[39] == CheckSumCalc)
                    { // received confirmation message is genuine
                      for (unsigned int i = 1; i < 9; i++)
                      {
                        receivedSensorID[i-1] = rxBuf[i];
                        receivedTargetID[i-1] = rxBuf[i+8];
                      }
                      receivedSensorID[0] &= 0b10000001; // remove status bits from host ID
                      receivedTargetID[0] &= 0b10000001; // remove status bits from target ID
                      if (IdenticalIDs(receivedTargetID, moduleTable[0].ID) && IdenticalIDs(receivedSensorID, moduleTable[1].ID))
                      { // message for me: Host is confirming that I'm added to the host module table
                    	// receiving synchronization info:
                    	xEpochLht5        = *(uint64_t *)&rxBuf[23];
                    	xEpochLht6        = *(uint64_t *)&rxBuf[31];
                    	xEpochOffset      = ((int32_t)(xEpochLnt1 - xEpochLht6 + xEpochLnt9 - xEpochLht5))/2;
                    	xEpochOffsetms    = xEpochOffset / 1000000;
                    	xEpochOffsetSubms = xEpochOffset - xEpochOffsetms * 1000000;
                    	if (xEpochOffsetms > 0)
                    	{
                          gnssEpochms = (uint64_t)xTaskGetTickCount() + (uint64_t)xEpochOffsetms;
                    	}
                    	else
                    	{
                          gnssEpochms = (uint64_t)xTaskGetTickCount() - (uint64_t)xEpochOffsetms;
                    	}
                        setxTickCountAtGNSSPulse = 1; // align RTOS ticks with received xEpoch
                        xSemaphoreGive(ledReAlignSemaphore);
                        HalSyncThreadInit();
                    	expectedEpochms = gnssEpochms;
#if PRINTF_APP_NETWORK_CONNECT
                        waitToPrint();
                        npf_snprintf(uart_buf, 300, "%llu [network_connect] xEpochOffset = (xEpochLhn1(%lluns)+xEpochLnt9(%lluns)-xEpochLht6(%lluns)-xEpochLht5(%lluns))/2 = %dns.\r\n",
                            xTaskGetTickCount(), xEpochLnt1, xEpochLnt9, xEpochLht5,  xEpochLht6, (int)xEpochOffset);
                        huart2print(uart_buf, strlen(uart_buf));
                        waitToPrint();
                        npf_snprintf(uart_buf, 200, "%llu [network_connect] xEpochOffsetms = %dms, xEpochOffsetSubms = %dns.\r\n",
                            xTaskGetTickCount(), (int)xEpochOffsetms, (int)xEpochOffsetSubms);
                        huart2print(uart_buf, strlen(uart_buf));
#endif
                        moduleTable[1].sequence = (uint32_t) (((rxBuf[21] << 8 | rxBuf[20]) << 8 | rxBuf[19]) << 8 | rxBuf[18]); // adding sequence number received from the Host
                        moduleTable[1].spreadingFactor = moduleTable[0].spreadingFactor; // initiate to value used for BCM, later this will be optimized
                        moduleTable[1].bandwidth       = moduleTable[0].bandwidth;       // initiate to value used for BCM, later this will be optimized
                        moduleTable[1].codingRate      = moduleTable[0].codingRate;      // initiate to value used for BCM, later this will be optimized
                        moduleTable[1].bleChannelNr    = moduleTable[0].bleChannelNr;    // initiate to value used for BCM, later this will be optimized
                        PrintModuleTable();
                      }
                    }
                    else
                    { // checkSumCalc of confirmation message is not correct
#if PRINTF_APP_NETWORK_CONNECT
                      waitToPrint();
                      npf_snprintf(uart_buf, 200, "%llu [network_connect] Check sum of Confirmation Message is not correct.\r\n", xTaskGetTickCount());
                      huart2print(uart_buf, strlen(uart_buf));
#endif
                      //todo inform host that received confirmation message is not correct
                    }
                  } // end of first sanity check of Confirmation Message
                  else
                  {
#if PRINTF_APP_NETWORK_CONNECT
                    waitToPrint();
                    npf_snprintf(uart_buf, 200, "%llu [network_connect] Received Confirmation Message did not pass first sanity check.\r\n", xTaskGetTickCount());
                    huart2print(uart_buf, strlen(uart_buf));
#endif
                  }
                } // end of notificationValue == NOTIFICATION_FROM_DIO1
                else
                {
#if PRINTF_APP_NETWORK_CONNECT
                  waitToPrint();
                  npf_snprintf(uart_buf, 200, "%llu [network_connect] Wrong notification value received while waiting for Confirmation Message.\r\n", xTaskGetTickCount());
                  huart2print(uart_buf, strlen(uart_buf));
#endif
                }
              } // end of Received message with no time-out, DIOx received for Confirmation Message
              else
              {
#if PRINTF_APP_NETWORK_CONNECT
                waitToPrint();
                npf_snprintf(uart_buf, 200, "%llu [network_connect] Time out occurred while waiting for Confirmation Message.\r\n", xTaskGetTickCount());
                huart2print(uart_buf, strlen(uart_buf));
#endif
              }
            } // endif (!moduleTable[1].sequence)
            else
            { // message is either from my host, or another host
              if (IdenticalIDs(receivedSensorID, moduleTable[1].ID))
              { // this message is from my host
                if(!netConIntervalChange)
                {
                  //xSemaphoreTake(recEpochMutex, pdMS_TO_TICKS(400));
                  receivedEpoch = (time_t)(receivedxEpoch / 1000000000);
                  //xSemaphoreGive(recEpochMutex);
                  recSubSeconds = receivedxEpoch - (uint64_t)(receivedEpoch * 1000000000);
                  rec_tm = gmtime(&receivedEpoch);
                  rtosEpoch = (time_t)(rtosTimeStampBCastDone / 1000000000);
                  rtosEpochSubSeconds = rtosTimeStampBCastDone - (uint64_t) (rtosEpoch * 1000000000);
                  timeDifferenceNodeHost =  (int32_t)((int64_t)receivedxEpoch - (int64_t)rtosTimeStampBCastDone); // host is the reference
                  rtos_tm = gmtime(&rtosEpoch);
                  if (mWTimDiffNHSize == MOVING_WINDOW_SIZE)
                  { // If the buffer is full, remove the oldest element
                    mWTimDiffNHOldestValue = mWTimDiffNHBuffer[mWTimDiffNHIndex];                                   // Get the oldest value
                    RemoveValueSortedArray(mWTimDiffNHSorted, &mWTimDiffNHSize, mWTimDiffNHOldestValue);            // Remove it from sorted window
                    mWTimDiffNHSum -= mWTimDiffNHOldestValue;                                                       // Subtract the oldest value from sum
                    mWTimDiffNHSumSquared -= ((uint64_t)mWTimDiffNHOldestValue * (uint64_t)mWTimDiffNHOldestValue); // Subtract the oldest value from sum of squares
                  }
                  InsertValueSortedArray(mWTimDiffNHSorted, &mWTimDiffNHSize, (int32_t)timeDifferenceNodeHost);     // Insert the new value into the sorted array
                  mWTimDiffNHBuffer[mWTimDiffNHIndex] = timeDifferenceNodeHost;                                     // Store new value in buffer to track oldest element
                  if (++mWTimDiffNHIndex >= MOVING_WINDOW_SIZE) mWTimDiffNHIndex = 0;                               // Overflow-safe index update
                  mWTimDiffNHSum += timeDifferenceNodeHost;                                                         // Update moving window sum
                  mWTimDiffNHSumSquared += (uint64_t)timeDifferenceNodeHost * (uint64_t)timeDifferenceNodeHost;     // Update moving window sum of squares
                  mWAvgTimDiffNH = (uint64_t)(mWTimDiffNHSum / (uint64_t)mWTimDiffNHSize);                          // Compute moving window mean
                  mWStdDevTimDiffNH = (uint32_t)sqrt((mWTimDiffNHSumSquared / (uint64_t)mWTimDiffNHSize) - ((uint64_t)mWAvgTimDiffNH * (uint64_t)mWAvgTimDiffNH)); // Compute moving window std deviation
                  if (mWTimDiffNHSize % 2 == 1)
                  { // Compute moving window median: Odd case: middle element
                    mWMedianTimDiffNH = mWTimDiffNHSorted[mWTimDiffNHSize / 2];
                  }
                  else
                  { // Compute moving window median: Even case: average of two middle elements
                    mWMedianTimDiffNH = (mWTimDiffNHSorted[mWTimDiffNHSize / 2 - 1] + mWTimDiffNHSorted[mWTimDiffNHSize / 2]) / 2;
                  }
                  waitToPrint();
                  npf_snprintf(uart_buf, 200, "%llu [network_connect]         Host Epoch: %llu. Date: %02d/%02d/%d, UTC Time: %02d:%02d:%02d.%09llu.\r\n", xTaskGetTickCount(),
                	receivedxEpoch, rec_tm->tm_mday, rec_tm->tm_mon + 1, rec_tm->tm_year + 1900, rec_tm->tm_hour, rec_tm->tm_min, rec_tm->tm_sec, recSubSeconds);
                  huart2print(uart_buf, strlen(uart_buf));
                  waitToPrint();
                  npf_snprintf(uart_buf, 200, "%llu [network_connect] Current RTOS Epoch: %llu. Date: %02d/%02d/%d, UTC Time: %02d:%02d:%02d.%09llu, time difference = %dns\r\n", xTaskGetTickCount(),
                    rtosTimeStampBCastDone, rtos_tm->tm_mday, rtos_tm->tm_mon + 1, rtos_tm->tm_year + 1900, rtos_tm->tm_hour, rtos_tm->tm_min, rtos_tm->tm_sec,
	  				rtosEpochSubSeconds, (int) timeDifferenceNodeHost);
                  huart2print(uart_buf, strlen(uart_buf));
                  waitToPrint();
                  npf_snprintf(uart_buf, 200, "              TimDiffNH = %dns, avg = %dns, median = %dns, stdDev = %dns, min = %dns, max = %dns, mWSize = %u, TimDiffNH - median = %dns.\r\n",
                      (int) timeDifferenceNodeHost, (int)mWAvgTimDiffNH, (int)mWMedianTimDiffNH, (int)mWStdDevTimDiffNH, (int)mWTimDiffNHSorted[0],
              		(int)mWTimDiffNHSorted[mWTimDiffNHSize - 1], (unsigned int)mWTimDiffNHSize, (int)(timeDifferenceNodeHost - mWMedianTimDiffNH));
                  huart2print(uart_buf, strlen(uart_buf));
                }
              }
              else
              { // message is not from my host. Check if this host is already existing in my module table
                for (unsigned int i = 2; i < MAXNRMODULES; i++) // moduleTable[0 and 1] does not need to be checked
                {
                  if (!moduleTable[i].number)
                  { // first empty position create a new record to store the new host, but let him know that I'm already connected with another host
                    moduleTable[i].number = moduleTable[i-1].number + 1U;
#if PRINTF_APP_NETWORK_CONNECT
                    waitToPrint();
                    npf_snprintf(uart_buf, 200, "%llu [network_connect] Extra host found to add.\r\n", xTaskGetTickCount());
                    huart2print(uart_buf, strlen(uart_buf));
#endif
                    i = MAXNRMODULES - 1; // jump out of the for..next loop
                    // todo ...
                    // end of new record
                  }
                  else
                  {
                    if (IdenticalIDs(receivedSensorID, moduleTable[i].ID))
                    { // module is already known, if not, check next record
#if PRINTF_APP_NETWORK_CONNECT
                      waitToPrint();
                      npf_snprintf(uart_buf, 200, "%llu [network_connect] Message from known extra host.\r\n", xTaskGetTickCount());
                      huart2print(uart_buf, strlen(uart_buf));
#endif
                      // store the position, epoch, healthy, etc information of the other known host or it is a specific command
                      // todo ...
                    }
                  }
                } // end of for loop to run through module table
              } // end of check of message from another host
            } // end of check of message from a host
            if (!netConIntervalChange)
            {//these lines were printed earlier in this thread, but moved to here not to disturb the timing
#if PRINTF_APP_NETWORK_CONNECT
              waitToPrint();
              npf_snprintf(uart_buf, 200, "%llu [network_connect] Loop started at %lluns, message received at %lluns, window margin = %lluns. Payload: ",
            		  xTaskGetTickCount(), xEpochStartLoopNetCon, rtosTimeStampBCastDone, rtosTimeStampBCastDone - xEpochStartLoopNetCon);
              for (unsigned int i = 0; i < 20; i++)
              {
                npf_snprintf(byteString, 3, "%02X", rxBuf[i]);
                strcat(uart_buf, byteString);
              }
              strcat(uart_buf, ".\n");
              huart2print(uart_buf, strlen(uart_buf));
              waitToPrint();
              npf_snprintf(uart_buf, 200, "%llu [network_connect] Packet status received message RSSI = %6.2fdBm, efeHz = %6.2fHz, SNR = %6.2fdB.\r\n", xTaskGetTickCount(), hostRssi, hostEfeHz, hostSnr);
              huart2print(uart_buf, strlen(uart_buf));
#endif
            }
          } // end of received message is genuine
          else
          {
#if PRINTF_APP_NETWORK_CONNECT
            waitToPrint();
            npf_snprintf(uart_buf, 200, "[network_connect]    Checksum done at %ums -> Checksum error, received message is not genuine or error during transmission.\r\n",(unsigned int) xTaskGetTickCount());
            huart2print(uart_buf, strlen(uart_buf));
#endif
          }
        } // end of first sanity check of received message
        else
        {
#if PRINTF_APP_NETWORK_CONNECT
          waitToPrint();
          npf_snprintf(uart_buf, 200, "%llu [network_connect] First check done. Received message did not pass first sanity check.\r\n", xTaskGetTickCount());
          huart2print(uart_buf, strlen(uart_buf));
#endif
        }
      } // end of notificationValue == NOTIFICATION_FROM_DIO1
      else
      {
#if PRINTF_APP_NETWORK_CONNECT
        waitToPrint();
        npf_snprintf(uart_buf, 200, "%llu [app_network_connect] Wrong notification value received: 0x%02X.\r\n",
            xTaskGetTickCount(), (unsigned int) notificationValue);
        huart2print(uart_buf, strlen(uart_buf));
#endif
      }
    } // end of received message with no time-out, DIOx received
    else
    {// time-out on Radio Rx, no DIOx received
#if PRINTF_APP_NETWORK_CONNECT
      waitToPrint();
      npf_snprintf(uart_buf, 200, "%llu [network_connect] Nothing received during 13s...Retry.\r\n", xTaskGetTickCount());
      huart2print(uart_buf, strlen(uart_buf));
#endif
    }
    if (halSynchronized)
    {
      xLastWakeTimeNetCon = xTaskGetTickCount() - 1500;
    }
    else
    {
      xLastWakeTimeNetCon = xTaskGetTickCount() - 3000;
    }
    if (netConIntervalChange && halSynchronized)
    {
      if (netConInterval < 30000)
      {
        netConInterval = netConInterval * 2;
        syncInterval = netConInterval * 2;
      }
      else
      {
        netConInterval = 60000;
        syncInterval = 60000;
      }
      netConIntervalChange = 0;
      pidHalSetpoint = netConInterval  * 1000000;
      expectedNrsTIn1GNNSP = (double)netConInterval * (double)1000000 / idealsubTickDurationns;
      halSynchronized = 0;
      ignoreHostError = 1;
#if PRINTF_APP_NETWORK_CONNECT
      waitToPrint();
      npf_snprintf(uart_buf, 200, "%llu [network_connect] netConInterval adapted to %ums.\r\n",
      xTaskGetTickCount(), (unsigned int) netConInterval);
      huart2print(uart_buf, strlen(uart_buf));
#endif
      if (netConInterval == 60000)
      {
        vTaskDelayUntil(&xLastWakeTimeNetCon, netConInterval/3);
      }
      else
      {
        vTaskDelayUntil(&xLastWakeTimeNetCon, netConInterval/2);
      }
    }
    else
    {
      vTaskDelayUntil(&xLastWakeTimeNetCon, netConInterval);
    }
#endif // SENSOR_NODE
  } // end of Infinite loop
}

#if SENSOR_HOST
void BroadCastMyID(void)
{
  uint32_t   notificationValue = 0;      // Used to identify where the notification is coming from.
  // Set DIO interrupt request parameters
  txBuf[0] = 0x40;  //irqMask  15:8  enable RxTxTimeout
  txBuf[1] = 0x01;  //irqMask   7:0  enable TxDone interrupt
  txBuf[2] = 0x40;  //dio1Mask 15:8  map RxTxTimeout to DIO1
  txBuf[3] = 0x01;  //dio1Mask  7:0  map TXDone to DIO1
  txBuf[4] = 0x00;  //dio2Mask 15:8
  txBuf[5] = 0x00;  //dio2Mask  7:0
  txBuf[6] = 0x00;  //dio3Mask 15:8
  txBuf[7] = 0x00;  //dio3Mask  7:0
  SX1280HalWriteCommand( RADIO_SET_DIOIRQPARAMS, txBuf, 8 ); //0x8D
  //load transmit data
  txBuf[ 0] = STARTDELIMITER;           // "S" Start Delimiter
  txBuf[ 1] = moduleTable[0].ID[0];     // MyID LSB
  txBuf[ 2] = moduleTable[0].ID[1];
  txBuf[ 3] = moduleTable[0].ID[2];
  txBuf[ 4] = moduleTable[0].ID[3];
  txBuf[ 5] = moduleTable[0].ID[4];
  txBuf[ 6] = moduleTable[0].ID[5];
  txBuf[ 7] = moduleTable[0].ID[6];
  txBuf[ 8] = moduleTable[0].ID[7];     // MyID MSB
  rtosTimeStampBCastStrt = GetTimeStampns();
  *(uint64_t *)&txBuf[9] = rtosTimeStampBCastStrt + rtosTimeStampBCastData; // Add the former time difference between the "Start" and "Done" BCM
                                                                            // Timestamp as this will be very close to the receiving timestamp at the Node
  txBuf[17] = HOSTISTHEREANYONE;        // "P" pairing command, "Hello, is there anyone?"
  txBuf[18] = CalculateChecksum(txBuf, 18);
  txBuf[19] = ENDDELIMITER;             // "E" Message End delimiter
  WriteTXBuffer(0, txBuf, 20);          // TX Buffer offset = 0, 20 byte payload
  xTaskNotifyStateClear(netwConThreadHandler);
  ClearIrqStatus(IRQ_RADIO_ALL); //clear the interrupt
  SetTx();                              //transmit MyID with current settings for both Sensor host (master) and sensor node (slave)
  if (xTaskNotifyWait(0x00, 0xffffffff, &notificationValue, pdMS_TO_TICKS(500)))
  {// No time-out
    if ((notificationValue & NOTIFICATION_FROM_DIO1) == NOTIFICATION_FROM_DIO1)
    { // Interrupt from DIOx_Pin (see main HAL_GPIO_EXTI_Callback())
      rtosTimeStampBCastDone = tickCountDIO1 * (uint64_t) 1000000 + (uint64_t)(subTickCountDIO1 * realSubTickNs);
      rtosTimeStampBCastData = rtosTimeStampBCastDone - rtosTimeStampBCastStrt;
      moduleTable[0].xEpochBCM = rtosTimeStampBCastDone;
      ClearIrqStatus(IRQ_RADIO_ALL); //clear the interrupt
      if (tickAddedDIO1)
      {
#if PRINTF_APP_NETWORK_CONNECT
        waitToPrint();
        npf_snprintf(uart_buf, 200, "%llu [network_connect] Tick Added for rtosTimeStampBCastDone! subTickCountDIO1 = %usT.\r\n", xTaskGetTickCount(), (unsigned int) subTickCountDIO1);
        huart2print(uart_buf, strlen(uart_buf));
#endif
        tickAddedDIO1 = 0;
      }
#if PRINTF_APP_NETWORK_CONNECT
      waitToPrint();
      npf_snprintf(uart_buf, 200, "%llu [network_connect] Broadcast started at %lluns (%lluns after GNSSPP10S #%u). Timestamp in BCM: %lluns\r\n",
          xTaskGetTickCount(), rtosTimeStampBCastStrt, rtosTimeStampBCastStrt - xEpochnsGNSSPulse, (unsigned int) gnssPulseCounter, rtosTimeStampBCastStrt + rtosTimeStampBCastData);
      huart2print(uart_buf, strlen(uart_buf));
      waitToPrint();
      npf_snprintf(uart_buf, 200, "%llu [network_connect] Broadcast done at %lluns. Duration from Timestamp to Broadcast done = %lluns. Payload: ",
          xTaskGetTickCount(), rtosTimeStampBCastDone, rtosTimeStampBCastDone - rtosTimeStampBCastStrt);
      for (unsigned int i = 0; i < 20; i++)
      {
        npf_snprintf(byteString, 3, "%02X", txBuf[i]);
        strcat(uart_buf, byteString);
      }
      strcat(uart_buf, ". Waiting to be paired.\n");
      huart2print(uart_buf, strlen(uart_buf));
#endif
    }
  }
  else
  {// time-out
#if PRINTF_APP_NETWORK_CONNECT
    waitToPrint();
    npf_snprintf(uart_buf, 200, "%llu [network_connect] [BroadCastMyID] DIOx pin time-out occurred...(>0.5s).\r\n", xTaskGetTickCount());
    huart2print(uart_buf, strlen(uart_buf));
#endif
  }
}

void ConfirmPairing(uint32_t ModuleNr)
{
  uint32_t notificationValue = 0;      // Used to identify where the notification is coming from.
  uint32_t sequenceNumber = moduleTable[ModuleNr].number;
  // Set DIO interrupt request parameters
  txBuf[0] = 0x40;  //irqMask  15:8  enable RxTxTimeout
  txBuf[1] = 0x01;  //irqMask   7:0  enable TxDone interrupt
  txBuf[2] = 0x40;  //dio1Mask 15:8  map RxTxTimeout to DIO1
  txBuf[3] = 0x01;  //dio1Mask  7:0  map TXDone to DIO1
  txBuf[4] = 0x00;  //dio2Mask 15:8
  txBuf[5] = 0x00;  //dio2Mask  7:0
  txBuf[6] = 0x00;  //dio3Mask 15:8
  txBuf[7] = 0x00;  //dio3Mask  7:0
  SX1280HalWriteCommand( RADIO_SET_DIOIRQPARAMS, txBuf, 8 ); //0x8D
  //load transmit data
  txBuf[ 0] = STARTDELIMITER;                  // "S" Start Delimiter
  txBuf[ 1] = moduleTable[0].ID[0];            // MyID LSB
  txBuf[ 2] = moduleTable[0].ID[1];
  txBuf[ 3] = moduleTable[0].ID[2];
  txBuf[ 4] = moduleTable[0].ID[3];
  txBuf[ 5] = moduleTable[0].ID[4];
  txBuf[ 6] = moduleTable[0].ID[5];
  txBuf[ 7] = moduleTable[0].ID[6];
  txBuf[ 8] = moduleTable[0].ID[7];            // MyID MSB
  txBuf[ 9] = moduleTable[ModuleNr].ID[0];     // Node ID LSB
  txBuf[10] = moduleTable[ModuleNr].ID[1];
  txBuf[11] = moduleTable[ModuleNr].ID[2];
  txBuf[12] = moduleTable[ModuleNr].ID[3];
  txBuf[13] = moduleTable[ModuleNr].ID[4];
  txBuf[14] = moduleTable[ModuleNr].ID[5];
  txBuf[15] = moduleTable[ModuleNr].ID[6];
  txBuf[16] = moduleTable[ModuleNr].ID[7];      // Node ID MSB
  txBuf[17] = CONFIRMPAIRING;                   // "C" Confirm pairing command
  *(uint32_t *)&txBuf[18] = sequenceNumber; // pointer casting sequenceNumber
  txBuf[22] = 0xFA;                             // Spare
  *(uint64_t *)&txBuf[23] = xEpochLht5; // pointer casting xEpochLht5
  xEpochLht6 = GetTimeStampns();
  *(uint64_t *)&txBuf[31] = xEpochLht6; // pointer casting xEpochLht6
  txBuf[39] = CalculateChecksum(txBuf, 39);      // Check Sum
  txBuf[40] = ENDDELIMITER;                      // "E" Message End delimiter
  WriteTXBuffer(0, txBuf, 41);                   // TX Buffer offset = 0, 32 byte payload
  xTaskNotifyStateClear(netwConThreadHandler);
  SetTx();                                       //transmit Confirmation message including synchronization information
  if (xTaskNotifyWait(0x00, 0xffffffff, &notificationValue, pdMS_TO_TICKS(1000)))
  {// No time-out
    if ((notificationValue & NOTIFICATION_FROM_DIO1) == NOTIFICATION_FROM_DIO1)
    { // Interrupt from DIOx_Pin (see main HAL_GPIO_EXTI_Callback())
      ClearIrqStatus(IRQ_RADIO_ALL); // clear the interrupt
      if (tickAddedDIO1)
      {
        tickAddedDIO1 = 0;
      }
#if PRINTF_APP_NETWORK_CONNECT
      waitToPrint();
      npf_snprintf(uart_buf, 200, "%llu [network_connect] [ConfirmPairing] Confirmation done, payload: ", xTaskGetTickCount());
      for (unsigned int i = 0; i < 41; i++)
      {
        npf_snprintf(byteString, 3, "%02X", txBuf[i]);
        strcat(uart_buf, byteString);
      }
      strcat(uart_buf, "\r\n");
      huart2print(uart_buf, strlen(uart_buf));
#endif
    }
  }
  else
  {// time-out
#if PRINTF_APP_NETWORK_CONNECT
    waitToPrint();
    npf_snprintf(uart_buf, 200, "%llu [network_connect] [ConfirmPairing] DIOx pin time-out occurred...(>1s).\r\n", xTaskGetTickCount());
    huart2print(uart_buf, strlen(uart_buf));
#endif
  }
}

void ConfirmDataReceived(uint8_t ModuleNr)
{

}

#else // SENSOR_NODE
void AnswerPairing(void)
{
  uint32_t   notificationValue = 0;      // Used to identify where the notification is coming from.
  // Set DIO interrupt request parameters
  txBuf[0] = 0x40;  //irqMask  15:8  enable RxTxTimeout
  txBuf[1] = 0x01;  //irqMask   7:0  enable TxDone interrupt
  txBuf[2] = 0x40;  //dio1Mask 15:8  map RxTxTimeout to DIO1
  txBuf[3] = 0x01;  //dio1Mask  7:0  map TXDone to DIO1
  txBuf[4] = 0x00;  //dio2Mask 15:8
  txBuf[5] = 0x00;  //dio2Mask  7:0
  txBuf[6] = 0x00;  //dio3Mask 15:8
  txBuf[7] = 0x00;  //dio3Mask  7:0
  SX1280HalWriteCommand( RADIO_SET_DIOIRQPARAMS, txBuf, 8 ); //0x8D
  //load transmit data
  txBuf[ 0] = STARTDELIMITER;                    // "S" Start Delimiter
  txBuf[ 1] = moduleTable[0].ID[0];            // MyID LSB
  txBuf[ 2] = moduleTable[0].ID[1];
  txBuf[ 3] = moduleTable[0].ID[2];
  txBuf[ 4] = moduleTable[0].ID[3];
  txBuf[ 5] = moduleTable[0].ID[4];
  txBuf[ 6] = moduleTable[0].ID[5];
  txBuf[ 7] = moduleTable[0].ID[6];
  txBuf[ 8] = moduleTable[0].ID[7];            // MyID MSB
  txBuf[ 9] = moduleTable[1].ID[0];     // MyID LSB
  txBuf[10] = moduleTable[1].ID[1];
  txBuf[11] = moduleTable[1].ID[2];
  txBuf[12] = moduleTable[1].ID[3];
  txBuf[13] = moduleTable[1].ID[4];
  txBuf[14] = moduleTable[1].ID[5];
  txBuf[15] = moduleTable[1].ID[6];
  txBuf[16] = moduleTable[1].ID[7];     // MyID MSB
  txBuf[17] = rawEfeBuf[1];                      // received ESTIMATED_FREQUENCY_ERROR MSB
  txBuf[18] = rawEfeBuf[2];
  txBuf[19] = rawEfeBuf[3];                      // received ESTIMATED_FREQUENCY_ERROR LSB
  txBuf[20] = packetStatusBuf[1];                // rssiSync: Communication RSSI of packet received by the node. Actual signal power is -(rssiSync)/2 dBm
  txBuf[21] = packetStatusBuf[2];                // snr: estimation of SNR of last package received. In two's complement format x 4. Actual SNR is (snr)/4 dB
  txBuf[22] = NODEIAMHERE;                       // "Y" pairing ANSWER command
  *(uint64_t *)&txBuf[23] = receivedxEpoch;      // pointer casting xEpoch
  xEpochLnt1 = GetTimeStampns();                 // take time stamp Ln(t1)
  *(uint64_t *)&txBuf[31] = xEpochLnt1;          // pointer casting xEpochLht1
  txBuf[39] = CalculateChecksum(txBuf, 39);      // Check Sum
  txBuf[40] = ENDDELIMITER;                      // "E" Message End delimiter
  WriteTXBuffer(0, txBuf, 41);                   // TX Buffer offset = 0, 32 byte payload
  xTaskNotifyStateClear(netwConThreadHandler);
  SetTx(); //transmit MyID to my Host
  if (xTaskNotifyWait(0x00, 0xffffffff, &notificationValue, pdMS_TO_TICKS(1000)))
  {// No time-out
    if ((notificationValue & NOTIFICATION_FROM_DIO1) == NOTIFICATION_FROM_DIO1)
    { // Interrupt from DIOx_Pin (see main HAL_GPIO_EXTI_Callback())
      xEpochLnt2 = startOfTransmit;
      moduleTable[0].xEpochBCM = startOfTransmit; // store RTOSxEpoch of transmit start to Host when Type = Node
      ClearIrqStatus(IRQ_RADIO_ALL);             //clear the interrupt
      if (tickAddedDIO1)
      {
        tickAddedDIO1 = 0;
      }
#if PRINTF_APP_NETWORK_CONNECT
      waitToPrint();
      npf_snprintf(uart_buf, 200, "%llu [network_connect] AnswerPairing done. xEpochLnt2 - xEpochLnt1 = %dns. Payload: ", xTaskGetTickCount(),
          (int)(xEpochLnt2 - xEpochLnt1));
      for (unsigned int i = 0; i < 41; i++)
      {
        npf_snprintf(byteString, 3, "%02X", txBuf[i]);
        strcat(uart_buf, byteString);
      }
      strcat(uart_buf, ".\r\n");
      huart2print(uart_buf, strlen(uart_buf));
#endif
    }
  }
  else
  {// time-out
#if PRINTF_APP_NETWORK_CONNECT
    waitToPrint();
    npf_snprintf(uart_buf, 200, "%u [network_connect] [AnswerPairing] DIOx pin time-out occurred...(>1s).\r\n",(unsigned int) xTaskGetTickCount());
    huart2print(uart_buf, strlen(uart_buf));
#endif
  }
}

#endif

void PrintModuleTable()
{
#if PRINTF_APP_NETWORK_CONNECT
  // print out the module table:
  // Example:
  //  number |   Full Unique ID   | type |        Connected       | FEI (Hz) | RSSI (dBm) | SNR (dB)
  //  -------+--------------------+------+------------------------+----------+------------+---------
  //     1   | 0x80F3A30A073C1C00 | Node | 19/05/2023 14:07:22.50 |    0.00  |     0.00   |   0.00
  waitToPrint();
#if SENSOR_HOST
  npf_snprintf(uart_buf, 200, "number |   Full Unique ID   | type | xEpoch last BCM/COM | SF |  BW  |  CR   | CH |    HFEI   | HRSSI |  HSNR |    NFEI   | NRSSI |  NSNR\r\n");
#else
  npf_snprintf(uart_buf, 200, "Number |   Full Unique ID   | type | xEpoch last BCM/COM | SF |  BW  |  CR   | CH | Sequence | FEI (Hz) | RSSI (dBm) | SNR (dB)\r\n");
#endif
  huart2print(uart_buf, strlen(uart_buf));
  waitToPrint();
#if SENSOR_HOST
  npf_snprintf(uart_buf, 200, "       |                    |      |                     |    |      |       |    |    (Hz)   | (dBm) |  (dB) |    (Hz)   | (dBm) |  (dB)\r\n");
#else
  npf_snprintf(uart_buf, 200, "       |                    |      |                     |    |      |       |    | Sequence | FEI (Hz) | RSSI (dBm) | SNR (dB)\r\n");
#endif
  huart2print(uart_buf, strlen(uart_buf));
  waitToPrint();
#if SENSOR_HOST
  npf_snprintf(uart_buf, 200, "-------+--------------------+------+---------------------+----|------|-------|----|-----------+-------+-------+-----------+-------+-------\r\n");
#else
  npf_snprintf(uart_buf, 200, "-------+--------------------+------+---------------------+----|------|-------|----|----------+----------+------------+---------\r\n");
#endif
  huart2print(uart_buf, strlen(uart_buf));
  for (unsigned int j = 0; j < MAXNRMODULES; j++)
  {
    if (moduleTable[j].number || !j)
    {// print only the active modules (modules can be removed so that a new one can be added)
      waitToPrint();
      npf_snprintf(uart_buf, 200, " %05u | 0x",(unsigned int)moduleTable[j].number);
      for (unsigned int k = 0; k < 8; k++)
      {
        npf_snprintf(byteString, 3, "%02X", moduleTable[j].ID[k]);
        strcat(uart_buf, byteString);
      }
      if (moduleTable[j].type)
      {
        strcat(uart_buf, " | Host | ");
      }
      else
      {
        strcat(uart_buf, " | Node | ");
      }
      huart2print(uart_buf, strlen(uart_buf));
      waitToPrint();
      npf_snprintf(uart_buf, 200, "%llu | ", moduleTable[j].xEpochBCM);
      huart2print(uart_buf, strlen(uart_buf));
      waitToPrint();
      switch (moduleTable[j].spreadingFactor)
      {
        case LORA_SF5:
          npf_snprintf(uart_buf, 200, " 5 |");
          break;
        case LORA_SF6:
          npf_snprintf(uart_buf, 200, " 6 |");
          break;
        case LORA_SF7:
          npf_snprintf(uart_buf, 200, " 7 |");
          break;
        case LORA_SF8:
          npf_snprintf(uart_buf, 200, " 8 |");
          break;
        case LORA_SF9:
          npf_snprintf(uart_buf, 200, " 9 |");
          break;
        case LORA_SF10:
          npf_snprintf(uart_buf, 200, "10 |");
          break;
        case LORA_SF11:
          npf_snprintf(uart_buf, 200, "11 |");
          break;
        case LORA_SF12:
          npf_snprintf(uart_buf, 200, "12 |");
      }
      huart2print(uart_buf, strlen(uart_buf));
      waitToPrint();
      switch (moduleTable[j].bandwidth)
      {
        case LORA_BW_1600:
          npf_snprintf(uart_buf, 200, " 1600 |");
          break;
        case LORA_BW_0800:
          npf_snprintf(uart_buf, 200, "  800 |");
          break;
        case LORA_BW_0400:
          npf_snprintf(uart_buf, 200, "  400 |");
          break;
        case LORA_BW_0200:
          npf_snprintf(uart_buf, 200, "  200 |");
      }
      huart2print(uart_buf, strlen(uart_buf));
      waitToPrint();
      switch (moduleTable[j].codingRate)
      {
        case LORA_CR_4_5:
          npf_snprintf(uart_buf, 200, "  4/5  |");
          break;
        case LORA_CR_4_6:
          npf_snprintf(uart_buf, 200, "  4/6  |");
          break;
        case LORA_CR_4_7:
          npf_snprintf(uart_buf, 200, "  4/7  |");
          break;
        case LORA_CR_4_8:
          npf_snprintf(uart_buf, 200, "  4/8  |");
          break;
        case LORA_CR_LI_4_5:
          npf_snprintf(uart_buf, 200, "LI 4/5 |");
          break;
        case LORA_CR_LI_4_6:
          npf_snprintf(uart_buf, 200, "LI 4/6 |");
          break;
        case LORA_CR_LI_4_8:
          npf_snprintf(uart_buf, 200, "LI 4/7 |");
          break;
      }
      huart2print(uart_buf, strlen(uart_buf));
      waitToPrint();
      npf_snprintf(uart_buf, 200, " %02u |",moduleTable[j].bleChannelNr);
      huart2print(uart_buf, strlen(uart_buf));
      waitToPrint();
#if SENSOR_HOST
      npf_snprintf(uart_buf, 200, " %9.2f | %5.1f | %5.1f | %9.2f | %5.1f | %5.1f\r\n",
      		moduleTable[j].hostfei, moduleTable[j].hostrssi, moduleTable[j].hostsnr, moduleTable[j].nodefei, moduleTable[j].noderssi, moduleTable[j].nodesnr);
#else
      npf_snprintf(uart_buf, 200, "%05u | % 07.2f | % 05.2f | % 05.2f\r\n", (unsigned int) moduleTable[1].sequence, moduleTable[j].hostfei, moduleTable[j].hostrssi, moduleTable[j].hostsnr);
#endif
      huart2print(uart_buf, strlen(uart_buf));
    } // end of if (moduleTable[j].number)
  } // end of j = 1; j <= i; j++
#endif
}

void app_netw_con_notify_fromISR(uint32_t notValue)
{
  BaseType_t xHigherPriorityTaskWoken;
  xHigherPriorityTaskWoken = pdFALSE;
  if (netwConThreadHandler != NULL)
  {
    xTaskNotifyFromISR(netwConThreadHandler, notValue, eSetBits, &xHigherPriorityTaskWoken);
  }
  portYIELD_FROM_ISR(xHigherPriorityTaskWoken);
}

void NwConThreadNotify(uint32_t notValue)
{
  if (netwConThreadHandler != NULL)
  {
    xTaskNotify(netwConThreadHandler, notValue, eSetBits);
  }
}
