# Supplementary material for: RTOS-Integrated Time Synchronization for Self-Deployable Wireless Sensor Networks
Source: Sensors (Basel). 2026 Mar 29;26(7):2121. doi: 10.3390/s26072121 (PMC13074925; doi:10.3390/s26072121)
Supplement: Supplementary file 1 [file sensors-26-02121-s001.zip › sensors-4177123-supplementary/RTOS_WSN_Synchronization/App/app_network_connect.h]

/*
 * app_network_connect.h
 *
 *  Created on: Apr 15, 2023
 *      Author: Sarah Goossens
 *
 */

#ifndef APP_NETWORK_CONNECT_H_
#define APP_NETWORK_CONNECT_H_

#include "FreeRTOS.h"
#include "main.h"

void NetConThreadInit();
void StartNetConThread();
void PrintModuleTable();
void app_netw_con_notify_fromISR(uint32_t notValue);
void NwConThreadNotify(uint32_t notValue);

#endif /* APP_NETWORK_CONNECT_H_ */
