# Supplementary material for: RTOS-Integrated Time Synchronization for Self-Deployable Wireless Sensor Networks
Source: Sensors (Basel). 2026 Mar 29;26(7):2121. doi: 10.3390/s26072121 (PMC13074925; doi:10.3390/s26072121)
Supplement: Supplementary file 1 [file sensors-26-02121-s001.zip › sensors-4177123-supplementary/RTOS_WSN_Synchronization/App/app_sync.c]

/*
 * app_sync.c
 *
 *  Created on: Jan 3, 2025
 *      Author: Sarah Goossens
 *
 *
 * This is the synchronization process between a node and host based on the lightweight Tree-Based synchronization.
 * A first synchronization took already place during app_network_connect by identifying the host. This process is to periodically update the synchronization,
 * initiated by the node.
 *
 *
 */

#include "main.h"

#include "app_sync.h"
#include "usart.h"              // to declare huart1
#include <string.h>
#include "../Drivers/SX1280/SX1280.h"
#include "time.h"
#include "app_hal_sync.h"
#include "spi.h"
#include <inttypes.h>
#include "common.h"
#include "app_network_connect.h"


#define PRINTF_APP_SYNC 1
#define DEBUGSYNC       1

extern char              uart_buf[200];
extern SemaphoreHandle_t syncReAlignSemaphore;
extern module            moduleTable[MAXNRMODULES];
extern char              byteString[3];
extern char              receivedSensorID[8];
extern uint64_t          receivedxEpoch;
extern uint64_t          xEpochLnt1;
extern uint64_t          xEpochLnt2;
extern uint64_t          xEpochLht5;
extern uint64_t          xEpochLht6;
extern uint64_t          xEpochLnt9;
extern uint64_t          startOfTransmit;
extern uint64_t          xEpochnsGNSSPulse;
extern uint64_t          tickCountDIO1;
extern double            subTickCountDIO1;
extern uint64_t          gnssEpochms;
extern uint32_t          setxTickCountAtGNSSPulse;
extern double            syncTickCompensation;
extern uint64_t          expectedEpochms;
extern uint8_t           txBuf[41];
extern uint8_t           rxBuf[52];
extern double            realSubTickNs;
#if !SENSOR_HOST
extern int64_t           syncOffsetCompms;
extern int64_t           syncOffsetCompSubms;
#endif
extern uint64_t          rtostimeStampApplyXEpochOffset;
extern double            xEpochOffsetTicks;
extern int32_t           xEpochOffsetms;
extern TickType_t        netConInterval;
extern uint32_t          netConIntervalChange;
extern uint8_t           halSynchronized;
extern int32_t           mWTim2Size;
extern uint32_t          ppxxs;
extern uint32_t          checkHalSynchronized;
extern uint32_t          syncThreadIsWaitingForRadio;


TaskHandle_t syncThreadHandler;

void SyncThreadInit(SemaphoreHandle_t syncReAlignSemaphore)
{
  if (xTaskCreate ((TaskFunction_t)StartSyncThread, "syncThread", (configSTACK_DEPTH_TYPE)512, (void *)syncReAlignSemaphore, osPriorityHigh, &syncThreadHandler) != pdPASS)
  {
#if PRINTF_APP_SYNC
    waitToPrint();
    npf_snprintf(uart_buf, 200, "%llu [sync] [syncThread] Could not be started.\n", xTaskGetTickCount());
    huart2print(uart_buf, strlen(uart_buf));
#endif
  }
}

void StartSyncThread(const void * params)
{
  syncReAlignSemaphore = (SemaphoreHandle_t)params;
  TickType_t syncLastWakeTimens;
  syncLastWakeTimens = GetTimeStampns();
#if PRINTF_APP_SYNC
  waitToPrint();
  npf_snprintf(uart_buf, 200, "%llu [sync] [SyncThread] Started, exact time of start = %lluns.\n", xTaskGetTickCount(), syncLastWakeTimens);
  huart2print(uart_buf, strlen(uart_buf));
#endif

  uint32_t whileIterations                     = 0;
  uint32_t notificationValue                   = 0;             // Used to identify where the notification is coming from.
  uint8_t  spreadingFactor                     = LORA_SF10;
  uint8_t  bandwidth                           = LORA_BW_0800;
  uint8_t  codingRate                          = LORA_CR_4_8;
  uint8_t  bleChannelNr                        = 0;
#if SENSOR_HOST
  uint64_t submsxEpochLht5                     = 0;   // the sub ms value of xEpochLnt5
#else
  uint64_t submsxEpochLnt9                     = 0;   // the sub ms value of xEpochLnt9
  uint8_t  CheckSumCalc                        = 0;
  int32_t  xEpochOffset                        = 0;   // xEpoch date/time offset between host and node
  int32_t  xEpochOffsetSubms                   = 0;   // same as xEpochOffset but only the subms value
  int32_t  mWXEOBuffer[MOVING_WINDOW_XEO_SIZE] = {0}; // moving WindowCircular buffer to track the last 40 Tim2 values
  int32_t  mWXEOSorted[MOVING_WINDOW_XEO_SIZE] = {0}; // moving Window buffer to Store Tim2 values in sorted order (to calculate medianTim2)
  int32_t  mWXEOSize                           = 0;   // Number of elements in the window
  uint32_t mWXEOIndex                          = 0;   // Circular index for tracking oldest element
  int64_t  mWXEOSum                            = 0;   // Running sum for computing the mean
  int64_t  mWXEOSumSquared                     = 0;   // Running sum of squares for standard deviation calculation
  int32_t  mWXEOOldestValue                    = 0;
  int32_t  mWAvgXEO                            = 0;
  int32_t  mWMedianXEO                         = 0;
  int32_t  mWStdDevXEO                         = 0;
  uint32_t absmWAvgXEO                         = 0;
  uint32_t absmWMedianXEO                      = 0;
  uint32_t absxEpochOffset                     = 0;
  int32_t  xEpochOffsetDelta                   = 0;
  int32_t  previousxEpochOffset                = 0;
#endif
  char     receivedTargetID[8];                       // Received targetID, this should be identical to moduleTable[0].ID (MyID)
  int64_t  syncDuration                        = 0;
  int32_t  startSyncProcess                    = 0;

  for(;;)
  { // Infinite loop
    xTaskNotifyStateClear(syncThreadHandler);
    notificationValue = 0;
    whileIterations   = 0;
    while ((notificationValue & NOTIFICATION_START_SYNC) != NOTIFICATION_START_SYNC)
    { // waiting for a notification value to start the SYNC process
#if PRINTF_APP_SYNC
      waitToPrint();
      npf_snprintf(uart_buf, 200, "%llu [sync] Start new NotifyWait loop.\r\n", xTaskGetTickCount());
      huart2print(uart_buf, strlen(uart_buf));
#endif
      xTaskNotifyWait(0x00, 0xffffffff, &notificationValue, pdMS_TO_TICKS(netConInterval + 3000));
      if ((notificationValue & NOTIFICATION_START_SYNC) == NOTIFICATION_START_SYNC)
      {
        startSyncProcess = 1;
      }
      else
      {
    	if (!notificationValue)
    	{
#if PRINTF_APP_SYNC
          waitToPrint();
          npf_snprintf(uart_buf, 200, "%llu [sync] No START_SYNC Notification in the last %us.\r\n",
        		  xTaskGetTickCount(), (unsigned int) ((netConInterval + 3000) / 1000));
          huart2print(uart_buf, strlen(uart_buf));
#endif
    	}
    	else
    	{
#if PRINTF_APP_SYNC
          waitToPrint();
          npf_snprintf(uart_buf, 200, "%llu [sync] Expected START_SYNC Notification, but wrong notification value received: 0x%08X.\r\n", xTaskGetTickCount(), (unsigned int) notificationValue);
          huart2print(uart_buf, strlen(uart_buf));
#endif
    	}
    	xTaskNotifyStateClear(syncThreadHandler);
        notificationValue = 0;
      }
      if(whileIterations++ > 3)
      {
        waitToPrint();
        npf_snprintf(uart_buf, 200, "%llu [sync] Error: Jump out of while loop waiting for START_SYNC Notification.\r\n", xTaskGetTickCount());
        huart2print(uart_buf, strlen(uart_buf));
        notificationValue = NOTIFICATION_START_SYNC;
      }
    }
    if (startSyncProcess)
    {
      SX1280GetStatus();
      startSyncProcess = 0;
#if SENSOR_HOST
//***********************
      SetRx(); // Sensor Host to receive Sync Request Command from a sensor node
//***********************
      notificationValue = 0;
      xTaskNotifyStateClear(syncThreadHandler);
      syncThreadIsWaitingForRadio = 1;
      if (xTaskNotifyWait(0x00, 0xffffffff, &notificationValue, pdMS_TO_TICKS(3000)))  // Listen maximum 2s.
      {// Received message with no time-out, DIOx received
        submsxEpochLht5 = (uint64_t)(subTickCountDIO1 * realSubTickNs);
        xEpochLht5 = tickCountDIO1 * (uint64_t)1000000 + submsxEpochLht5;
        syncThreadIsWaitingForRadio = 0;
	    if ((notificationValue & NOTIFICATION_FROM_DIO1) == NOTIFICATION_FROM_DIO1)
	    { // Interrupt from DIOx_Pin (see main HAL_GPIO_EXTI_Callback())
          ClearIrqStatus(IRQ_RADIO_ALL); // clear the interrupt
          syncThreadIsWaitingForRadio = 0;
		  ReadRXBuffer(0, rxBuf, 41);
		  if ((rxBuf[0] == STARTDELIMITER) && (rxBuf[22] == NODEREQLSYNC) && (rxBuf[40] == ENDDELIMITER))
		  { // First sanity check of received message
		    if (rxBuf[39] == CalculateChecksum(rxBuf, 39))
		    { // received message is genuine
			  for (unsigned int i = 1; i < 9; i++)
			  {
			    receivedSensorID[i-1] = rxBuf[i];
			    receivedTargetID[i-1] = rxBuf[i+8];
			  }
			  // remove status bits from ID's:
			  receivedSensorID[0] &= 0b10000001;
			  receivedTargetID[0] &= 0b10000001;
			  if (IdenticalIDs(receivedTargetID, moduleTable[0].ID))
			  { // message for me
			    for (unsigned int i = 1; i < MAXNRMODULES; i++) // moduleTable[0] does not need to be checked
			    { // check if new module already exists in the moduleTable
                  if (IdenticalIDs(receivedSensorID, moduleTable[i].ID))
                  { // module is already known, if not, check next record
                    // Information to send back to the node:
                    //   1. sequence number so that the node knows when to send data (this is also an indication how many nodes are connected to this host)
                    //   2. timing information to fine tune the synchronisation process
                    SetTypicalRegisterSettings(LORA, 41, spreadingFactor, bandwidth, codingRate, bleChannelNr);
//*******************************************************
                    AnswerSyncReq(moduleTable[i].number); // NODEIAMHERE, also used to do first timing synchronization based on Lightweight Tree based synchronization
//*******************************************************
                	moduleTable[i].xEpochBCM = xEpochLht5;
                    syncDuration = (int64_t)(xEpochLht6 - xEpochLht5);
                    waitToPrint();
                    npf_snprintf(uart_buf, 200, "%llu [sync] Sync request of Node#%u received @(xEpochLht5) = %lluns, feedback ready @(xEpochLht6) = %lluns, duration = %lldns.\r\n",
                		  xTaskGetTickCount(), i, xEpochLht5, xEpochLht6, syncDuration);
                    huart2print(uart_buf, strlen(uart_buf));
                    PrintModuleTable();
                    i = MAXNRMODULES - 1; // jump out of for..next loop
                  }
			    } // end of for loop to run through moduleTable to check if new module already exists
			  } // end of message for me (either point to point or broadcast)
			  else
			  {
#if PRINTF_APP_SYNC
			    waitToPrint();
			    npf_snprintf(uart_buf, 200, "%llu [sync] Synchronization message is not addressed to me.\r\n", xTaskGetTickCount());
			    huart2print(uart_buf, strlen(uart_buf));
#endif
			  }
		    } // end of received message is genuine
		    else
		    {
#if PRINTF_APP_SYNC
			  waitToPrint();
			  npf_snprintf(uart_buf, 200, "%llu [sync] Check sum error on Synchronization message.\r\n", xTaskGetTickCount());
			  huart2print(uart_buf, strlen(uart_buf));
#endif
			  // todo
		    }
		  } // end of first sanity check of received message
		  else
		  {
            syncThreadIsWaitingForRadio = 0;
#if PRINTF_APP_SYNC
		    waitToPrint();
		    npf_snprintf(uart_buf, 200, "%llu [sync] Not a valid Synchronization message received.\r\n", xTaskGetTickCount());
		    huart2print(uart_buf, strlen(uart_buf));
#endif
		  }
	    } // end of notificationValue == NOTIFICATION_FROM_DIO1
	    else
	    {
          syncThreadIsWaitingForRadio = 0;
#if PRINTF_APP_SYNC
          waitToPrint();
          npf_snprintf(uart_buf, 200, "%llu [sync] Expected Synchronization request, but wrong notification value received: 0x%08X.\r\n", xTaskGetTickCount(), (unsigned int) notificationValue);
          huart2print(uart_buf, strlen(uart_buf));
#endif
   	    }
        xTaskNotifyStateClear(syncThreadHandler);
        notificationValue = 0;
	  } // end of received message with no time-out, DIOx received
	  else
	  {// time-out on Radio Rx, waiting for pairing answer, no DIOx received
		syncThreadIsWaitingForRadio = 0;
#if PRINTF_APP_SYNC
	    waitToPrint();
	    npf_snprintf(uart_buf, 200, "%llu [sync] Nothing received within 3s after listening to Synchronization message.\r\n", xTaskGetTickCount());
	    huart2print(uart_buf, strlen(uart_buf));
#endif
	  }
	  GoToStandby(0);
#else // !SENSOR_HOST
      SetTypicalRegisterSettings(LORA, 41, spreadingFactor, bandwidth, codingRate, bleChannelNr);
      // Set DIO interrupt request parameters
      txBuf[0] = 0x40;  //irqMask  15:8  enable RxTxTimeout
      txBuf[1] = 0x01;  //irqMask   7:0  enable TxDone interrupt
      txBuf[2] = 0x40;  //dio1Mask 15:8  map RxTxTimeout to DIO1
      txBuf[3] = 0x01;  //dio1Mask  7:0  map TXDone to DIO1
      txBuf[4] = 0x00;  //dio2Mask 15:8
      txBuf[5] = 0x00;  //dio2Mask  7:0
      txBuf[6] = 0x00;  //dio3Mask 15:8
      txBuf[7] = 0x00;  //dio3Mask  7:0
      SX1280HalWriteCommand( RADIO_SET_DIOIRQPARAMS, txBuf, 8 ); //0x8D
//******************************
      RequestSync(); // NODEREQLSYNC, request synchronization based on Lightweight Tree based synchronization
//******************************
      SetTypicalRegisterSettings(LORA, 41, spreadingFactor, bandwidth, codingRate, bleChannelNr);
      txBuf[0] = 0x40;  //irqMask  15:8  enable RxTxTimeout
      txBuf[1] = 0x02;  //irqMask   7:0  enable RxDone interrupt
      txBuf[2] = 0x40;  //dio1Mask 15:8  map RxTxTimeout to DIO1
      txBuf[3] = 0x02;  //dio1Mask  7:0  map RXDone to DIO1
      txBuf[4] = 0x00;  //dio2Mask 15:8
      txBuf[5] = 0x00;  //dio2Mask  7:0
      txBuf[6] = 0x00;  //dio3Mask 15:8
      txBuf[7] = 0x00;  //dio3Mask  7:0
      SX1280HalWriteCommand( RADIO_SET_DIOIRQPARAMS, txBuf, 8 ); // 0x8D
      ClearIrqStatus(IRQ_RADIO_ALL); //clear the interrupt
      notificationValue = 0;
      xTaskNotifyStateClear(syncThreadHandler);
      syncThreadIsWaitingForRadio = 1;
//***********************
      SetRx(); // Sensor Node to receive synchronization data from the Host
//***********************
#if PRINTF_APP_SYNC
      waitToPrint();
      npf_snprintf(uart_buf, 200, "%llu [sync] Start listening to receive Synchronization data from the Host.\r\n", xTaskGetTickCount());
      huart2print(uart_buf, strlen(uart_buf));
#endif
      if (xTaskNotifyWait(0x00, 0xffffffff, &notificationValue, pdMS_TO_TICKS(4000) )) // Listen maximum 4s.
      {// Received message with no time-out, DIOx received
        submsxEpochLnt9 = (uint64_t)(subTickCountDIO1 * realSubTickNs);
        xEpochLnt9 = tickCountDIO1 * (uint64_t)1000000 + submsxEpochLnt9;
        if ((notificationValue & NOTIFICATION_FROM_DIO1) == NOTIFICATION_FROM_DIO1)
        { // Interrupt from DIOx_Pin (see main HAL_GPIO_EXTI_Callback())
          syncThreadIsWaitingForRadio = 0;
          ClearIrqStatus(IRQ_RADIO_ALL); // clear the interrupt
          ReadRXBuffer(0, rxBuf, 41);
#if PRINTF_APP_SYNC
          waitToPrint();
          npf_snprintf(uart_buf, 200, "%llu [sync] Data Message received from Host at xEpochLnt9 = %lluns. Payload: ", xTaskGetTickCount(), xEpochLnt9);
          for (unsigned int i = 0; i < 41; i++)
          {
            npf_snprintf(byteString, 3, "%02X", rxBuf[i]);
            strcat(uart_buf, byteString);
          }
          strcat(uart_buf, ".\n");
          huart2print(uart_buf, strlen(uart_buf));
#endif
          if ((rxBuf[0] == STARTDELIMITER) && (rxBuf[17] == HOSTANSWERLSYNC) && (rxBuf[40] == ENDDELIMITER))
          { // First sanity check of received message
            CheckSumCalc = CalculateChecksum(rxBuf, 39);
            if (rxBuf[39] == CheckSumCalc)
            { // received confirmation message is genuine
              for (unsigned int i = 1; i < 9; i++)
              {
                receivedSensorID[i-1] = rxBuf[i];
                receivedTargetID[i-1] = rxBuf[i+8];
              }
              receivedSensorID[0] &= 0b10000001;                      // remove status bits from host ID
              receivedTargetID[0] &= 0b10000001;                      // remove status bits from target ID
              // check as quickly as possible if this message is coming from my Host, so that a synchronization can take place
              if (IdenticalIDs(receivedTargetID, moduleTable[0].ID) && IdenticalIDs(receivedSensorID, moduleTable[1].ID))
              { // message for me from my Host, receiving synchronization info:
                xEpochLht5        = *(uint64_t *)&rxBuf[23];
                xEpochLht6        = *(uint64_t *)&rxBuf[31];
                xEpochOffset      = ((int32_t)(xEpochLnt1 - xEpochLht6 + xEpochLnt9 - xEpochLht5))/2; // referred to as XEO
                xEpochOffsetDelta = xEpochOffset - previousxEpochOffset;
                if (mWXEOSize == MOVING_WINDOW_XEO_SIZE)
                { // If the buffer is full, remove the oldest element
                  mWXEOOldestValue = mWXEOBuffer[mWXEOIndex];                                 // Get the oldest value
                  RemoveValueSortedArray(mWXEOSorted, &mWXEOSize, mWXEOOldestValue);          // Remove it from sorted window
                  mWXEOSum -= mWXEOOldestValue;                                               // Subtract the oldest value from sum
                 mWXEOSumSquared -= ((int64_t)mWXEOOldestValue * (int64_t)mWXEOOldestValue); // Subtract the oldest value from sum of squares
                }
                InsertValueSortedArray(mWXEOSorted, &mWXEOSize, xEpochOffset);                // Insert the new value into the sorted array
                mWXEOBuffer[mWXEOIndex] = xEpochOffset;                                       // Store new value in buffer to track oldest element
                if (++mWXEOIndex >= MOVING_WINDOW_XEO_SIZE) mWXEOIndex = 0;                   // Overflow-safe index update
                mWXEOSum += xEpochOffset;                                                     // Update moving window sum
                mWXEOSumSquared += (int64_t)xEpochOffset * (int64_t)xEpochOffset;             // Update moving window sum of squares
                mWAvgXEO = (int32_t)(mWXEOSum / (int64_t)mWXEOSize);                          // Compute moving window mean
                mWStdDevXEO = (int32_t)sqrt((mWXEOSumSquared / (int64_t)mWXEOSize) - ((int64_t)mWAvgXEO * (int64_t)mWAvgXEO)); // Compute moving window std deviation
                if (mWXEOSize % 2 == 1)
                { // Compute moving window median: Odd case: middle element
                  mWMedianXEO = mWXEOSorted[mWXEOSize / 2];
                }
                else
                { // Compute moving window median: Even case: average of two middle elements
                  mWMedianXEO = (mWXEOSorted[mWXEOSize / 2 - 1] + mWXEOSorted[mWXEOSize / 2]) / 2;
                }
                if (mWMedianXEO >= 0)
                {
                  absmWMedianXEO = mWMedianXEO;
                }
                else
                {
                  absmWMedianXEO = -mWMedianXEO;
                }
                if (xEpochOffset >= 0)
                {
                  absxEpochOffset = xEpochOffset;
                }
                else
                {
                  absxEpochOffset = -xEpochOffset;
                }
                if (mWAvgXEO >= 0)
                {
                  absmWAvgXEO = mWAvgXEO;
                }
                else
                {
                  absmWAvgXEO = -mWAvgXEO;
                }

                if (mWXEOSize == MOVING_WINDOW_XEO_SIZE && (absxEpochOffset > 10*absmWMedianXEO))
                {
                  waitToPrint();
                  npf_snprintf(uart_buf, 300, "%llu [sync] Offset adaptation skipped as xEpochOffset has no normal behavior (absxEpochOffset > 10*absmWMedianXEO).\r\n",
                      xTaskGetTickCount());
                  huart2print(uart_buf, strlen(uart_buf));
                }
                else
                {
                  if (mWXEOSize == MOVING_WINDOW_XEO_SIZE && (absmWAvgXEO < 1000 * ppxxs) && (netConInterval < 60000) && halSynchronized)
                  {
#if DYNNETCONINTERVAL
                    netConIntervalChange = 1;
                    syncOffsetCompms = 0;
                    syncOffsetCompSubms = 0;
                    mWTim2Size = 0;
                    if (netConInterval == 40000)
                    {
                      ppxxs = 60;
#if PRINTF_APP_SYNC
                      waitToPrint();
                      npf_snprintf(uart_buf, 200, "%llu [sync] RTOSRTC synchronized and absmWAvgXEO = %uns < %uns: maximize netConInterval to %us.\r\n",
                      	  xTaskGetTickCount(), (unsigned int) absmWAvgXEO, (unsigned int) 40000, (unsigned int) ppxxs);
                      huart2print(uart_buf, strlen(uart_buf));
#endif
                    }
                    else
                    {
                      ppxxs = netConInterval/500;
#if PRINTF_APP_SYNC
                      waitToPrint();
                      npf_snprintf(uart_buf, 200, "%llu [sync] RTOSRTC synchronized and absmWAvgXEO = %uns < %uns: double netConInterval to %us.\r\n",
                      	  xTaskGetTickCount(), (unsigned int) absmWAvgXEO, (unsigned int) (500 * ppxxs) , (unsigned int) ppxxs);
                      huart2print(uart_buf, strlen(uart_buf));
#endif
                    }
#else
#if PRINTF_APP_SYNC
                    waitToPrint();
                    npf_snprintf(uart_buf, 200, "%llu [sync] RTOSRTC synchronized and absmWAvgXEO < %uus. Since DYNNETCONINTERVAL = 0, keep netConInterval to %us.\r\n",
                    	  xTaskGetTickCount(), (unsigned int) absmWAvgXEO, (unsigned int) ppxxs);
                    huart2print(uart_buf, strlen(uart_buf));
#endif

#endif                      
                    checkHalSynchronized = 0;
                  }
                  else
                  {
                    xEpochOffsetms    = xEpochOffset / 1000000;
                    xEpochOffsetSubms = xEpochOffset - xEpochOffsetms * 1000000;
                    if (xEpochOffsetSubms > (int32_t)500000)
                    {
                      xEpochOffsetSubms -= (int32_t)1000000;
                      xEpochOffsetms++;
                    }
                    else
                    {
                      if (xEpochOffsetSubms < (int32_t)-500000)
                      {
                        xEpochOffsetSubms += (int32_t)1000000;
                        xEpochOffsetms--;
                      }
                    }
                    xEpochOffsetTicks = (double)(xEpochOffsetSubms) / realSubTickNs;
                    syncTickCompensation = (double)(xEpochOffsetTicks);
                    if (xEpochOffsetms > 0)
                    {// align RTOS ticks with received xEpoch, add 1 not to miss the normal tick increment!
                      gnssEpochms = (uint64_t)xTaskGetTickCount() + (uint64_t)xEpochOffsetms + (uint64_t)1;
                    }
                    else
                    {
                      gnssEpochms = (uint64_t)xTaskGetTickCount() - (uint64_t)xEpochOffsetms + (uint64_t)1;
                    }
                    expectedEpochms = gnssEpochms - gnssEpochms % 1000;
                    setxTickCountAtGNSSPulse = 1;
                    syncOffsetCompms = (int64_t)xEpochOffsetms * 1000000;
                    syncOffsetCompSubms = (int64_t)xEpochOffsetSubms;

                    previousxEpochOffset = xEpochOffset - xEpochOffsetms * 1000000; // compensation for the adapted offset!
                    waitToPrint();
                    npf_snprintf(uart_buf, 300, "%llu [sync] Offset adapted.\r\n", xTaskGetTickCount());
                    huart2print(uart_buf, strlen(uart_buf));
                  }
                }
                rtostimeStampApplyXEpochOffset = GetTimeStampns();
                syncDuration = (int64_t)(xEpochLnt9 - xEpochLnt2);
#if PRINTF_APP_SYNC
                waitToPrint();
                npf_snprintf(uart_buf, 200, "%llu [sync] Sync request start @(xEpochLnt2) = %lluns, feedback received @(xEpochLnt9) = %lluns, duration = %lldns.\r\n",
            		  xTaskGetTickCount(), xEpochLnt2, xEpochLnt9, syncDuration);
                huart2print(uart_buf, strlen(uart_buf));
                waitToPrint();
                npf_snprintf(uart_buf, 300, "              [sync] xEpochOffset = (xEpochLhn1(%lluns)-xEpochLht6(%lluns)+xEpochLnt9(%lluns)-xEpochLht5(%lluns))/2 = %dns.\r\n",
                    xEpochLnt1, xEpochLht6, xEpochLnt9, xEpochLht5, (int)xEpochOffset);
                huart2print(uart_buf, strlen(uart_buf));
                waitToPrint();
                npf_snprintf(uart_buf, 200, "              [sync] xEpochOffsetms = %dms, xEpochOffsetSubms = %dns, xEpochOffsetTicks = %07.3fsT, compensation = %03.5fsT/ms.\r\n",
                    (int)xEpochOffsetms, (int)xEpochOffsetSubms, xEpochOffsetTicks, syncTickCompensation);
                huart2print(uart_buf, strlen(uart_buf));
                waitToPrint();
                npf_snprintf(uart_buf, 200, "              [sync] xEpochOffset = %dns, Delta = %dns, avg = %dns, median = %dns, stdDev = %dns, min = %dns, max = %dns\r\n",
                    (int) xEpochOffset, (int)xEpochOffsetDelta, (int)mWAvgXEO, (int)mWMedianXEO, (int)mWStdDevXEO, (int)mWXEOSorted[0], (int)mWXEOSorted[mWXEOSize - 1]);
                huart2print(uart_buf, strlen(uart_buf));
                waitToPrint();
                npf_snprintf(uart_buf, 200, "%llu [sync] Time between receiving xEpochLnt9 and applying xEpochOffset = %lluns.\r\n",
                    xTaskGetTickCount(), rtostimeStampApplyXEpochOffset - xEpochLnt9);
                huart2print(uart_buf, strlen(uart_buf));
                PrintModuleTable();
#endif
              } // end of if (IdenticalIDs(receivedTargetID, moduleTable[0].ID) && IdenticalIDs(receivedSensorID, moduleTable[1].ID)
              else
              {
                if (IdenticalIDs(receivedSensorID, moduleTable[1].ID))
                { // message from my Host, sending synchronization info to a neighbor node
                  xEpochLht5        = *(uint64_t *)&rxBuf[23];
                  xEpochLht6        = *(uint64_t *)&rxBuf[31];
                  xEpochOffset      = ((int32_t)(xEpochLnt1 - xEpochLht6 + xEpochLnt9 - xEpochLht5))/2; // referred to as XEO
                  xEpochOffsetDelta = xEpochOffset - previousxEpochOffset;
                  waitToPrint();
                  npf_snprintf(uart_buf, 200, "%llu [sync] Sync request start @(xEpochLnt2) = %lluns, feedback of neighbor node (ID = 0x",
              		  xTaskGetTickCount(), xEpochLnt2);
                  for (unsigned int k = 0; k < 8; k++)
                  {
                    npf_snprintf(byteString, 3, "%02X", receivedTargetID[k]);
                    strcat(uart_buf, byteString);
                  }
                  huart2print(uart_buf, strlen(uart_buf));
                  waitToPrint();

                  npf_snprintf(uart_buf, 200, " ) received @(xEpochLnt9) = %lluns, duration = %lldns.\r\n", xEpochLnt9, syncDuration);
                  huart2print(uart_buf, strlen(uart_buf));
                  waitToPrint();
                  npf_snprintf(uart_buf, 300, "              [sync] xEpochOffset = (xEpochLhn1(%lluns)-xEpochLht6(%lluns)+xEpochLnt9(%lluns)-xEpochLht5(%lluns))/2 = %dns.\r\n",
                      xEpochLnt1, xEpochLht6, xEpochLnt9, xEpochLht5, (int)xEpochOffset);
                  huart2print(uart_buf, strlen(uart_buf));
                }
              }
            }
            else
            { // checkSumCalc of confirmation message is not correct
#if PRINTF_APP_SYNC
              waitToPrint();
              npf_snprintf(uart_buf, 200, "%llu [sync] Check sum of Synchronization message is not correct.\r\n", xTaskGetTickCount());
              huart2print(uart_buf, strlen(uart_buf));
#endif
              //todo inform host that received confirmation message is not correct
            }
          } // end of first sanity check of Synchronization Message
          else
          {
#if PRINTF_APP_SYNC
            waitToPrint();
            npf_snprintf(uart_buf, 200, "%llu [sync] Received Synchronization Message did not pass first sanity check: rxBuf[0] = 0x%02X (0x53), rxBuf[17] = 0x%02X (0x41), rxBuf[40] = 0x%02X (0x45).\r\n",
          		  xTaskGetTickCount(), rxBuf[0], rxBuf[17], rxBuf[40]);
            huart2print(uart_buf, strlen(uart_buf));
            waitToPrint();
            npf_snprintf(uart_buf, 200, "%llu [sync] Sync request start @(xEpochLnt2) = %lluns, feedback received @(xEpochLnt9) = %lluns, duration = %lldns.\r\n",
        		  xTaskGetTickCount(), xEpochLnt2, xEpochLnt9, syncDuration);
            huart2print(uart_buf, strlen(uart_buf));

#endif
          }
        } // end of notificationValue == NOTIFICATION_FROM_DIO1
        else
        {
#if PRINTF_APP_SYNC
          waitToPrint();
          npf_snprintf(uart_buf, 200, "%llu [sync] Wrong notification value received while waiting for Synchronization Message.\r\n", xTaskGetTickCount());
          huart2print(uart_buf, strlen(uart_buf));
#endif
        }
      } // end of Received message with no time-out, DIOx received for Synchronization Message
      else
      {
        syncThreadIsWaitingForRadio = 0;
#if PRINTF_APP_SYNC
        waitToPrint();
        npf_snprintf(uart_buf, 200, "%llu [sync] Time out occurred while waiting for Sync Message of Host, Sync request started @(xEpochLnt2) = %lluns.\r\n",
    		  xTaskGetTickCount(), xEpochLnt2);
        huart2print(uart_buf, strlen(uart_buf));
#endif
      }
#endif //SENSOR_HOST
    }
  }
}

#if SENSOR_HOST
void AnswerSyncReq(uint32_t ModuleNr)
{
  uint32_t notificationValue = 0;      // Used to identify where the notification is coming from.
  // Set DIO interrupt request parameters
  txBuf[0] = 0x40;  //irqMask  15:8  enable RxTxTimeout
  txBuf[1] = 0x01;  //irqMask   7:0  enable TxDone interrupt
  txBuf[2] = 0x40;  //dio1Mask 15:8  map RxTxTimeout to DIO1
  txBuf[3] = 0x01;  //dio1Mask  7:0  map TXDone to DIO1
  txBuf[4] = 0x00;  //dio2Mask 15:8
  txBuf[5] = 0x00;  //dio2Mask  7:0
  txBuf[6] = 0x00;  //dio3Mask 15:8
  txBuf[7] = 0x00;  //dio3Mask  7:0
  SX1280HalWriteCommand( RADIO_SET_DIOIRQPARAMS, txBuf, 8 ); //0x8D
  //load transmit data
  txBuf[ 0] = STARTDELIMITER;                  // "S" Start Delimiter
  txBuf[ 1] = moduleTable[0].ID[0];            // MyID LSB
  txBuf[ 2] = moduleTable[0].ID[1];
  txBuf[ 3] = moduleTable[0].ID[2];
  txBuf[ 4] = moduleTable[0].ID[3];
  txBuf[ 5] = moduleTable[0].ID[4];
  txBuf[ 6] = moduleTable[0].ID[5];
  txBuf[ 7] = moduleTable[0].ID[6];
  txBuf[ 8] = moduleTable[0].ID[7];            // MyID MSB
  txBuf[ 9] = moduleTable[ModuleNr].ID[0];     // Node ID LSB
  txBuf[10] = moduleTable[ModuleNr].ID[1];
  txBuf[11] = moduleTable[ModuleNr].ID[2];
  txBuf[12] = moduleTable[ModuleNr].ID[3];
  txBuf[13] = moduleTable[ModuleNr].ID[4];
  txBuf[14] = moduleTable[ModuleNr].ID[5];
  txBuf[15] = moduleTable[ModuleNr].ID[6];
  txBuf[16] = moduleTable[ModuleNr].ID[7];      // Node ID MSB
  txBuf[17] = HOSTANSWERLSYNC;                   // "A" Host answer Sync request
  txBuf[18] = 0x01;                             // spare
  txBuf[19] = 0x02;                             // spare
  txBuf[20] = 0x03;                             // spare
  txBuf[21] = 0x04;                             // spare
  txBuf[22] = 0x05;                             // spare
  *(uint64_t *)&txBuf[23] = xEpochLht5; // pointer casting xEpochLht5
  xEpochLht6 = GetTimeStampns();
  *(uint64_t *)&txBuf[31] = xEpochLht6; // pointer casting xEpochLht6
  txBuf[39] = CalculateChecksum(txBuf, 39);      // Check Sum
  txBuf[40] = ENDDELIMITER;                      // "E" Message End delimiter
  WriteTXBuffer(0, txBuf, 41);                   // TX Buffer offset = 0, 32 byte payload
  xTaskNotifyStateClear(syncThreadHandler);
  syncThreadIsWaitingForRadio = 1;
  SetTx();                                       //transmit Confirmation message including synchronization information
  if (xTaskNotifyWait(0x00, 0xffffffff, &notificationValue, pdMS_TO_TICKS(1000)))
  {// No time-out
    if ((notificationValue & NOTIFICATION_FROM_DIO1) == NOTIFICATION_FROM_DIO1)
    { // Interrupt from DIOx_Pin (see main HAL_GPIO_EXTI_Callback())
      ClearIrqStatus(IRQ_RADIO_ALL); // clear the interrupt
      syncThreadIsWaitingForRadio = 0;
    }
  }
  else
  {// time-out
    syncThreadIsWaitingForRadio = 0;
#if PRINTF_APP_SYNC
    waitToPrint();
    npf_snprintf(uart_buf, 200, "%llu [sync] [AnswerSyncReq] DIOx pin time-out occurred...(>1s).\r\n", xTaskGetTickCount());
    huart2print(uart_buf, strlen(uart_buf));
#endif
  }
}

#else // !SENSOR_HOST

void RequestSync(void)
{
  uint32_t   notificationValue = 0;      // Used to identify where the notification is coming from.
  //load transmit data
  txBuf[ 0] = STARTDELIMITER;                    // "S" Start Delimiter
  txBuf[ 1] = moduleTable[0].ID[0];              // MyID LSB
  txBuf[ 2] = moduleTable[0].ID[1];
  txBuf[ 3] = moduleTable[0].ID[2];
  txBuf[ 4] = moduleTable[0].ID[3];
  txBuf[ 5] = moduleTable[0].ID[4];
  txBuf[ 6] = moduleTable[0].ID[5];
  txBuf[ 7] = moduleTable[0].ID[6];
  txBuf[ 8] = moduleTable[0].ID[7];              // MyID MSB
  txBuf[ 9] = moduleTable[1].ID[0];              // MyHost LSB
  txBuf[10] = moduleTable[1].ID[1];
  txBuf[11] = moduleTable[1].ID[2];
  txBuf[12] = moduleTable[1].ID[3];
  txBuf[13] = moduleTable[1].ID[4];
  txBuf[14] = moduleTable[1].ID[5];
  txBuf[15] = moduleTable[1].ID[6];
  txBuf[16] = moduleTable[1].ID[7];              // MyHost MSB
  txBuf[17] = 0x01;                              // spare
  txBuf[18] = 0x02;                              // spare
  txBuf[19] = 0x03;                              // spare
  txBuf[20] = 0x04;                              // spare
  txBuf[21] = 0x05;                              // spare
  txBuf[22] = NODEREQLSYNC;                      // "L" Node Request Synchronization command
  *(uint64_t *)&txBuf[23] = receivedxEpoch;      // pointer casting xEpoch
  xEpochLnt1 = GetTimeStampns();                 // take time stamp Ln(t1)
  *(uint64_t *)&txBuf[31] = xEpochLnt1;          // pointer casting xEpochLht1
  txBuf[39] = CalculateChecksum(txBuf, 39);      // Check Sum
  txBuf[40] = ENDDELIMITER;                      // "E" Message End delimiter
  WriteTXBuffer(0, txBuf, 41);                   // TX Buffer offset = 0, 32 byte payload
  xTaskNotifyStateClear(syncThreadHandler);
  syncThreadIsWaitingForRadio = 1;
  SetTx(); //transmit MyID to my Host
  if (xTaskNotifyWait(0x00, 0xffffffff, &notificationValue, pdMS_TO_TICKS(1000)))
  {// No time-out
    if ((notificationValue & NOTIFICATION_FROM_DIO1) == NOTIFICATION_FROM_DIO1)
    { // Interrupt from DIOx_Pin (see main HAL_GPIO_EXTI_Callback())
      xEpochLnt2 = startOfTransmit;
      moduleTable[0].xEpochBCM = startOfTransmit;
      ClearIrqStatus(IRQ_RADIO_ALL);             // clear the interrupt
      syncThreadIsWaitingForRadio = 0;
#if PRINTF_APP_SYNC
      waitToPrint();
      npf_snprintf(uart_buf, 200, "%llu [sync] Request for Synchronization started at %lluns, %lluns after TSGNSSP.\r\n",
    		  xTaskGetTickCount(), startOfTransmit, startOfTransmit - xEpochnsGNSSPulse);
      huart2print(uart_buf, strlen(uart_buf));
#endif
    }
  }
  else
  {// time-out
    syncThreadIsWaitingForRadio = 0;
#if PRINTF_APP_SYNC
    waitToPrint();
    npf_snprintf(uart_buf, 200, "%u [sync] [RequestSync] DIOx pin time-out occurred...(>1s).\r\n",(unsigned int) xTaskGetTickCount());
    huart2print(uart_buf, strlen(uart_buf));
#endif
  }
}
#endif

void SyncThreadNotifyFromISR(uint32_t notValue)
{
  BaseType_t xHigherPriorityTaskWoken;
  xHigherPriorityTaskWoken = pdFALSE;
  if (syncThreadHandler != NULL)
  {
    xTaskNotifyFromISR(syncThreadHandler, notValue, eSetBits, &xHigherPriorityTaskWoken);
  }
  portYIELD_FROM_ISR(xHigherPriorityTaskWoken);
}

void SyncThreadNotify(uint32_t notValue)
{
  if (syncThreadHandler != NULL)
  {
    xTaskNotify(syncThreadHandler, notValue, eSetBits);
  }
}
