# Supplementary material for: RTOS-Integrated Time Synchronization for Self-Deployable Wireless Sensor Networks
Source: Sensors (Basel). 2026 Mar 29;26(7):2121. doi: 10.3390/s26072121 (PMC13074925; doi:10.3390/s26072121)
Supplement: Supplementary file 1 [file sensors-26-02121-s001.zip › sensors-4177123-supplementary/RTOS_WSN_Synchronization/App/app_sync.h]

/*
 * app_sync.h
 *
 *  Created on: Jan 3, 2025
 *      Author: Sarah Goossens
 */

#ifndef APP_SYNC_H_
#define APP_SYNC_H_


#include "main.h"

void SyncThreadInit(SemaphoreHandle_t SyncReAlignSemaphore);
void StartSyncThread(const void * params);
void SyncThreadNotify(uint32_t notValue);
void SyncThreadNotifyFromISR(uint32_t notValue);
void RequestSync(void);
void AnswerSyncReq(uint32_t ModuleNr);


#endif /* APP_SYNC_H_ */
