# Supplementary material for: RTOS-Integrated Time Synchronization for Self-Deployable Wireless Sensor Networks
Source: Sensors (Basel). 2026 Mar 29;26(7):2121. doi: 10.3390/s26072121 (PMC13074925; doi:10.3390/s26072121)
Supplement: Supplementary file 1 [file sensors-26-02121-s001.zip › sensors-4177123-supplementary/RTOS_WSN_Synchronization/App/common.c]

/*
 * common.c
 *
 *  Created on: Apr 13, 2024
 *      Author: Sarah Goossens
 *
 *      file containing common functions used in different apps
 *
 */

#include "main.h"
#include "usart.h"              // to declare huart1
#include <string.h>

#define PRINTF_COMMON 1

extern char                   uart_buf[200];


uint8_t CalculateChecksum(uint8_t *txBuf, uint8_t length)
{
  // optimized way to calculate the checksum (XOR-based checksum using 64-bit processing)
  // The optimized implementation is 6.75× faster than following implementation:
  //    CheckSumCalc = 0;
  //    for (uint8_t i = 0; i < 18; i++)
  //    {
  //      CheckSumCalc = (CheckSumCalc ^ txBuf[i]);
  //    }
  // Above Implementation: ~54 clock cycles, ~3.375 μs @16MHz
  // Optimized 64-Bit XOR:  ~8 clock cycles, ~0.5   μs @16MHz

  uint64_t *buf64 = (uint64_t *)txBuf; // Cast to 64-bit word pointer
  uint64_t checksum = 0;
  // Process 8 bytes at a time
  for (uint8_t i = 0; i < length / 8; i++) {
        checksum ^= buf64[i];
  }
  // Process remaining bytes
  for (uint8_t i = (length / 8) * 8; i < length; i++)
  {
    checksum ^= txBuf[i];
  }
  // Reduce to 8 bits
  return (uint8_t)checksum;
}

uint8_t IdenticalIDs(char *ID1, char *ID2)
{
  for (unsigned int i = 0; i < 8; i++)
  {
    if (ID1[i] != ID2[i])
    {
       return 0;
    }
  }
  return 1;
}

// Function to insert a new value into the sorted array
void InsertValueSortedArray(int32_t arr[], int32_t *size, int32_t value)
{
  int32_t i;
  for (i = *size - 1; i >= 0 && arr[i] > value; i--)
  {
      arr[i + 1] = arr[i];
  }
  arr[i + 1] = value;  // Insert new value
  if (*size < MOVING_WINDOW_SIZE) (*size)++;
}

// Function to remove the oldest value from the sorted array
void RemoveValueSortedArray(int32_t arr[], int32_t *size, int32_t value)
{
  int32_t i;
  for (i = 0; i < *size; i++)
  {
    if (arr[i] == value) break;
  }
  for (; i < *size - 1; i++)
  {// Shift elements to the left
    arr[i] = arr[i + 1];
  }
  (*size)--;
}
