# Supplementary material for: RTOS-Integrated Time Synchronization for Self-Deployable Wireless Sensor Networks
Source: Sensors (Basel). 2026 Mar 29;26(7):2121. doi: 10.3390/s26072121 (PMC13074925; doi:10.3390/s26072121)
Supplement: Supplementary file 1 [file sensors-26-02121-s001.zip › sensors-4177123-supplementary/RTOS_WSN_Synchronization/App/common.h]

/*
 * common.h
 *
 *  Created on: Apr 13, 2024
 *      Author: Sarah Goossens
 *
 */

#ifndef COMMON_H_
#define COMMON_H_

uint8_t CalculateChecksum(uint8_t *txBuf, uint8_t length);
uint8_t IdenticalIDs(char *ID1, char *ID2);
void InsertValueSortedArray(int32_t arr[], int32_t *size, int32_t value);
void RemoveValueSortedArray(int32_t arr[], int32_t *size, int32_t value);


#endif /* COMMON_H_ */
