# Supplementary material for: RTOS-Integrated Time Synchronization for Self-Deployable Wireless Sensor Networks
Source: Sensors (Basel). 2026 Mar 29;26(7):2121. doi: 10.3390/s26072121 (PMC13074925; doi:10.3390/s26072121)
Supplement: Supplementary file 1 [file sensors-26-02121-s001.zip › sensors-4177123-supplementary/RTOS_WSN_Synchronization/Core/Inc/main.h]

/* USER CODE BEGIN Header */
/**
  ******************************************************************************
  * @file           : main.h
  * @brief          : Header for main.c file.
  *                   This file contains the common defines of the application.
  ******************************************************************************
  * @attention
  *
  * Copyright (c) 2023 STMicroelectronics.
  * All rights reserved.
  *
  * This software is licensed under terms that can be found in the LICENSE file
  * in the root directory of this software component.
  * If no LICENSE file comes with this software, it is provided AS-IS.
  *
  ******************************************************************************
  */
/* USER CODE END Header */

/* Define to prevent recursive inclusion -------------------------------------*/
#ifndef __MAIN_H
#define __MAIN_H

#ifdef __cplusplus
extern "C" {
#endif

/* Includes ------------------------------------------------------------------*/
#include "stm32wbaxx_hal.h"

/* Private includes ----------------------------------------------------------*/
/* USER CODE BEGIN Includes */

#include "cmsis_os2.h"
#include "FreeRTOS.h"
#include "task.h"
#include "timers.h"
#include "queue.h"
#include "semphr.h"
#include "event_groups.h"


#include "../../Middlewares/nanoprintf/nanoprintf.h"
#include "time.h"
/* USER CODE END Includes */

/* Exported types ------------------------------------------------------------*/
/* USER CODE BEGIN ET */
  /* Module status variables -------------------------------------------------*/
  typedef struct
  {
    uint32_t  number;          // Sequence number of module connection. If nothing is filled in, this is an empty record.
                               // For a Host: all nodes which are connected to this host have a sequence number when they were connected.
                               //             This is also giving how many nodes are connected to the Host
                               // For a Node: The connected host has number 1.
                               //             All other Hosts in reach are also listed as spare Hosts to connect to when the own Host should fail
                               // This is used by the host to know when data will be received from this module
    char      ID[8];	       // unique ID of the connected module
    uint32_t  alias;           // unique ID of the connected module defined by the host to simplify the identification of his connected nodes
    time_t    epochConnected;  // epoch time of first connection request
    uint64_t  xEpochBCM;       // for a Node: embedded xEpoch of last BCM from its host when Type = Host
                               //             last RTOSxEpoch of communication start to Host when Type = Node
                               // for a Host: RTOSxEpoch of last BCM start when Type = Host
                               //             RTOSxEpoch of last communication received from node when Type = Node
    uint64_t  xEpochLastSync;  // for a Node: xepoch of last synchronization message received from host
                               // for a Host: xepoch of last received synchronization request from this connected node
    uint32_t  sequence;        // The sequence number of the module connection at the paired module. A host is giving this to a Node at the acknowledge step during pairing.
                               // This is used by the Node to know when data transmission needs to be done
                               // This is used by the Host to know when he needs to listen for data from a node
                               // If the sequence number is not filled in, it means that the module connection to a host failed acknowledge.
    float     hostfei;         // Frequency Error Indication of the last transmission from the host
    float     hostrssi;        // RSSI value of the last transmission from the host
    float     hostsnr;         // SNR value of the last transmission from the host
    float     nodefei;         // Frequency Error Indication of the last transmission from the node
    float     noderssi;        // RSSI value of the last transmission from the node
    float     nodesnr;         // SNR value of the last transmission from the node
    uint16_t  refreshRate;     // the synchronization refresh rate of the module (1 = 10s, 2 = 20s, 65535 = 655350s
    uint8_t   synchronized;    // for a Host and a Node: is 1 when synchronized
    uint8_t   type;            // host = 1, node = 0
    uint8_t   status;          // these are the 8 status bits received from the paired module (see definition of Control Flags in app_init.c)
    uint8_t   spreadingFactor; // used spreadingFactor for this module
    uint8_t   bandwidth;       // used bandwidth for this module
    uint8_t   codingRate;      // used codingRate for this module
    uint8_t   bleChannelNr;    // used bleChannelNr for this module

  } module;

/* USER CODE END ET */

/* Exported constants --------------------------------------------------------*/
/* USER CODE BEGIN EC */

/* USER CODE END EC */

/* Exported macro ------------------------------------------------------------*/
/* USER CODE BEGIN EM */

/* USER CODE END EM */

/* Exported functions prototypes ---------------------------------------------*/
void Error_Handler(void);

/* USER CODE BEGIN EFP */
void huart2print(char buf[], uint8_t length);
void waitToPrint(void);
void IsSPI3Available(void);
void IsI2CAvailable(void);
/*!
 * @brief           Capture the system time in microseconds
 *
 * @return          system_current_time    current system timestamp in microseconds
 */
uint64_t get_timestamp_us();
uint64_t GetTimeStampns();

/* USER CODE END EFP */

/* Private defines -----------------------------------------------------------*/
#define GNSS_PPS_Pin GPIO_PIN_11
#define GNSS_PPS_GPIO_Port GPIOB
#define GNSS_PPS_EXTI_IRQn EXTI11_IRQn
#define SCAP_LEVEL_Pin GPIO_PIN_8
#define SCAP_LEVEL_GPIO_Port GPIOA
#define BATTIN_LEVEL_Pin GPIO_PIN_5
#define BATTIN_LEVEL_GPIO_Port GPIOA
#define BATT_LEVEL_Pin GPIO_PIN_3
#define BATT_LEVEL_GPIO_Port GPIOA
#define GNSS_Reset_Pin GPIO_PIN_10
#define GNSS_Reset_GPIO_Port GPIOB
#define CS_ICM20948_Pin GPIO_PIN_2
#define CS_ICM20948_GPIO_Port GPIOA
#define CS_RTC_Pin GPIO_PIN_1
#define CS_RTC_GPIO_Port GPIOA
#define CS_BME280_Pin GPIO_PIN_13
#define CS_BME280_GPIO_Port GPIOC
#define RTC_PPS_Pin GPIO_PIN_7
#define RTC_PPS_GPIO_Port GPIOB
#define RTC_PPS_EXTI_IRQn EXTI7_IRQn
#define RTC_NINTB_Pin GPIO_PIN_6
#define RTC_NINTB_GPIO_Port GPIOB
#define INT1_ICM20948_Pin GPIO_PIN_5
#define INT1_ICM20948_GPIO_Port GPIOB
#define INT1_ICM20948_EXTI_IRQn EXTI5_IRQn
#define RESET_SX1280_Pin GPIO_PIN_12
#define RESET_SX1280_GPIO_Port GPIOA
#define DIO2_SX1280_Pin GPIO_PIN_2
#define DIO2_SX1280_GPIO_Port GPIOB
#define DIO2_SX1280_EXTI_IRQn EXTI2_IRQn
#define DIO1_SX1280_Pin GPIO_PIN_1
#define DIO1_SX1280_GPIO_Port GPIOB
#define DIO1_SX1280_EXTI_IRQn EXTI1_IRQn
#define BUSY_SX1280_Pin GPIO_PIN_0
#define BUSY_SX1280_GPIO_Port GPIOB
#define BUSY_SX1280_EXTI_IRQn EXTI0_IRQn
#define ANT_SELECT_Pin GPIO_PIN_15
#define ANT_SELECT_GPIO_Port GPIOB
#define CS_SX1280_Pin GPIO_PIN_10
#define CS_SX1280_GPIO_Port GPIOA
#define SCAP_ON_Pin GPIO_PIN_9
#define SCAP_ON_GPIO_Port GPIOA
#define VSW1V8_On_Pin GPIO_PIN_14
#define VSW1V8_On_GPIO_Port GPIOB
#define USER_LED_Pin GPIO_PIN_13
#define USER_LED_GPIO_Port GPIOB

/* USER CODE BEGIN Private defines */
#define VERSION             1
#define SUBVERSION          4 // version 4: 20160320 specific release to demonstrate network synchronization process

#define SENSOR_HOST         1 // if 1 = code for sensor host, if 0 = code for sensor node
#define STARTWITHEMPTYFLASH 0 // if 1 = the DMP FLASH will be ignored with a new start up. This is ONLY for test purposes
#define SYNCGNSSPP10S       1 // if 1 = host will synchronize every gnsspp10s, otherwise synchronization is done per GNSSPulse
#define DYNNETCONINTERVAL   0 // if 1 = netConInterval of Node can double starting from 10s. If 0, the netConInterval remains 10s

#if SENSOR_HOST
#define SYSTEMCLK          32 // gives the CPU clock frequency in Mhz
#else
#define SYSTEMCLK          32 // gives the CPU clock frequency in Mhz
#endif

#define NANOPRINTF_IMPLEMENTATION  // define nanoprintf configuration
#define MAXNRMODULES      0x0000000B // max number of connected modules

// app_network protocol commands
#define STARTDELIMITER    0x53    // "S" Message Start Delimiter
#define CONFIRMPAIRING    0x43    // "C" Confirm Pairing
#define ENDDELIMITER      0x45    // "E" Message End delimiter
#define HOSTISTHEREANYONE 0x50    // "P" pairing command from Host during broadcast message
#define NODEIAMHERE       0x59    // "Y" pairing ANSWER command return from Node
#define NODEREQLSYNC      0x4C    // "L" Synchronization request from node to Host
#define HOSTANSWERLSYNC   0x41    // "A" Synchronization answer from Host to Node

// sysTick defines
#define SYSTICK_CTRL_REG             ( *( ( volatile uint32_t * ) 0xe000e010 ) ) // for ARM Cortex M0, M33
#define SYSTICK_LOAD_REG             ( *( ( volatile uint32_t * ) 0xe000e014 ) ) // for ARM Cortex M0, M33 = reload value
#define SYSTICK_CURRENT_VALUE_REG    ( *( ( volatile uint32_t * ) 0xe000e018 ) ) // for ARM Cortex M0, M33 = current counter value
#define SYSTICK_ENABLE               0x00000001

#define PI 3.14159265359
#define MOVING_WINDOW_SIZE 10
//#define MOVING_WINDOW_TIM2_SIZE 10
#define MOVING_WINDOW_XEO_SIZE 5

/* Init variable out of expected ADC conversion data range */
#define VAR_CONVERTED_DATA_INIT_VALUE    (__LL_ADC_DIGITAL_SCALE(LL_ADC_RESOLUTION_12B) + 1)

// conversion of uint32_t to binary format
#define UINT32_T_TO_BINARY_PATTERN "%c%c%c%c%c%c%c%c%c%c%c%c%c%c%c%c%c%c%c%c%c%c%c%c%c%c%c%c%c%c%c%c"
#define UINT32_T_TO_BINARY(val)  \
  ((val) & 0x80000000 ? '1' : '0'), \
  ((val) & 0x40000000 ? '1' : '0'), \
  ((val) & 0x20000000 ? '1' : '0'), \
  ((val) & 0x10000000 ? '1' : '0'), \
  ((val) & 0x08000000 ? '1' : '0'), \
  ((val) & 0x04000000 ? '1' : '0'), \
  ((val) & 0x02000000 ? '1' : '0'), \
  ((val) & 0x01000000 ? '1' : '0'), \
  ((val) & 0x00800000 ? '1' : '0'), \
  ((val) & 0x00400000 ? '1' : '0'), \
  ((val) & 0x00200000 ? '1' : '0'), \
  ((val) & 0x00100000 ? '1' : '0'), \
  ((val) & 0x00080000 ? '1' : '0'), \
  ((val) & 0x00040000 ? '1' : '0'), \
  ((val) & 0x00020000 ? '1' : '0'), \
  ((val) & 0x00010000 ? '1' : '0'), \
  ((val) & 0x00008000 ? '1' : '0'), \
  ((val) & 0x00004000 ? '1' : '0'), \
  ((val) & 0x00002000 ? '1' : '0'), \
  ((val) & 0x00001000 ? '1' : '0'), \
  ((val) & 0x00000800 ? '1' : '0'), \
  ((val) & 0x00000400 ? '1' : '0'), \
  ((val) & 0x00000200 ? '1' : '0'), \
  ((val) & 0x00000100 ? '1' : '0'), \
  ((val) & 0x00000080 ? '1' : '0'), \
  ((val) & 0x00000040 ? '1' : '0'), \
  ((val) & 0x00000020 ? '1' : '0'), \
  ((val) & 0x00000010 ? '1' : '0'), \
  ((val) & 0x00000008 ? '1' : '0'), \
  ((val) & 0x00000004 ? '1' : '0'), \
  ((val) & 0x00000002 ? '1' : '0'), \
  ((val) & 0x00000001 ? '1' : '0')
// usage example:
// uint32_t regVal = READ_REG(PWR->CR1);
// waitToPrint();
// npf_snprintf(uart_buf, 200, "[Gateway] PWR->CR1 = 0x%08X 0b" UINT32_T_TO_BINARY_PATTERN "\r\n",regVal, UINT32_T_TO_BINARY(regVal));
// huart2print(uart_buf, strlen(uart_buf));


//printf("Leading text "BYTE_TO_BINARY_PATTERN, BYTE_TO_BINARY(val));
//For multi-byte types
//printf("m: "BYTE_TO_BINARY_PATTERN" "BYTE_TO_BINARY_PATTERN"\n", BYTE_TO_BINARY(m>>8), BYTE_TO_BINARY(m));

// Notifications
#define NOTIFICATION_FROM_APP_GNSS                      0x00000001   // see app_gnss.c: notification when app_gnns is refreshing gnss_epoch (epoch coming from the gnss module in case of host).
#define NOTIFICATION_FROM_GNSSPULSE                     0x00000002   // see main.c: notification when PPS_pin from the gnss module is refreshing (only valid in case of host)
#define NOTIFICATION_FROM_DIO1                          0x00000004   // see main.c and app_network_connect.c : notification of DIOx pin (transmit or receive data of radio)
#define NOTIFICATION_START_SYNC                         0x00000008   //

/* USER CODE END Private defines */

#ifdef __cplusplus
}
#endif

#endif /* __MAIN_H */
