# Supplementary material for: RTOS-Integrated Time Synchronization for Self-Deployable Wireless Sensor Networks
Source: Sensors (Basel). 2026 Mar 29;26(7):2121. doi: 10.3390/s26072121 (PMC13074925; doi:10.3390/s26072121)
Supplement: Supplementary file 1 [file sensors-26-02121-s001.zip › sensors-4177123-supplementary/RTOS_WSN_Synchronization/Core/Inc/stm32wbaxx_it.h]

/* USER CODE BEGIN Header */
/**
  ******************************************************************************
  * @file    stm32wbaxx_it.h
  * @brief   This file contains the headers of the interrupt handlers.
  ******************************************************************************
  * @attention
  *
  * Copyright (c) 2023 STMicroelectronics.
  * All rights reserved.
  *
  * This software is licensed under terms that can be found in the LICENSE file
  * in the root directory of this software component.
  * If no LICENSE file comes with this software, it is provided AS-IS.
  *
 ******************************************************************************
  */
/* USER CODE END Header */

/* Define to prevent recursive inclusion -------------------------------------*/
#ifndef __STM32WBAxx_IT_H
#define __STM32WBAxx_IT_H

#ifdef __cplusplus
 extern "C" {
#endif

/* Private includes ----------------------------------------------------------*/
/* USER CODE BEGIN Includes */

/* USER CODE END Includes */

/* Exported types ------------------------------------------------------------*/
/* USER CODE BEGIN ET */

/* USER CODE END ET */

/* Exported constants --------------------------------------------------------*/
/* USER CODE BEGIN EC */

/* USER CODE END EC */

/* Exported macro ------------------------------------------------------------*/
/* USER CODE BEGIN EM */

/* USER CODE END EM */

/* Exported functions prototypes ---------------------------------------------*/
void NMI_Handler(void);
void HardFault_Handler(void);
void MemManage_Handler(void);
void BusFault_Handler(void);
void UsageFault_Handler(void);
void DebugMon_Handler(void);
void RCC_IRQHandler(void);
void EXTI0_IRQHandler(void);
void EXTI1_IRQHandler(void);
void EXTI2_IRQHandler(void);
void EXTI5_IRQHandler(void);
void EXTI7_IRQHandler(void);
void EXTI11_IRQHandler(void);
void IWDG_IRQHandler(void);
void TIM3_IRQHandler(void);
void LPTIM1_IRQHandler(void);
void LPTIM2_IRQHandler(void);
void ADC4_IRQHandler(void);
void WKUP_IRQHandler(void);
/* USER CODE BEGIN EFP */

/* USER CODE END EFP */

#ifdef __cplusplus
}
#endif

#endif /* __STM32WBAxx_IT_H */
