# Supplementary material for: RTOS-Integrated Time Synchronization for Self-Deployable Wireless Sensor Networks
Source: Sensors (Basel). 2026 Mar 29;26(7):2121. doi: 10.3390/s26072121 (PMC13074925; doi:10.3390/s26072121)
Supplement: Supplementary file 1 [file sensors-26-02121-s001.zip › sensors-4177123-supplementary/RTOS_WSN_Synchronization/Core/Src/adc.c]

/* USER CODE BEGIN Header */
/**
  ******************************************************************************
  * @file    adc.c
  * @brief   This file provides code for the configuration
  *          of the ADC instances.
  ******************************************************************************
  * @attention
  *
  * Copyright (c) 2023 STMicroelectronics.
  * All rights reserved.
  *
  * This software is licensed under terms that can be found in the LICENSE file
  * in the root directory of this software component.
  * If no LICENSE file comes with this software, it is provided AS-IS.
  *
  ******************************************************************************
  */
/* USER CODE END Header */
/* Includes ------------------------------------------------------------------*/
#include "adc.h"

/* USER CODE BEGIN 0 */

/* USER CODE END 0 */

ADC_HandleTypeDef hadc4;

/* ADC4 init function */
void MX_ADC4_Init(void)
{

  /* USER CODE BEGIN ADC4_Init 0 */

  /* USER CODE END ADC4_Init 0 */

  ADC_ChannelConfTypeDef sConfig = {0};

  /* USER CODE BEGIN ADC4_Init 1 */

  /* USER CODE END ADC4_Init 1 */

  /** Common config
  */
  hadc4.Instance = ADC4;
  hadc4.Init.ClockPrescaler = ADC_CLOCK_ASYNC_DIV4;
  hadc4.Init.Resolution = ADC_RESOLUTION_12B;
  hadc4.Init.DataAlign = ADC_DATAALIGN_RIGHT;
  hadc4.Init.ScanConvMode = ADC_SCAN_DISABLE;
  hadc4.Init.EOCSelection = ADC_EOC_SINGLE_CONV;
  hadc4.Init.LowPowerAutoPowerOff = DISABLE;
  hadc4.Init.LowPowerAutonomousDPD = ADC_LP_AUTONOMOUS_DPD_DISABLE;
  hadc4.Init.LowPowerAutoWait = DISABLE;
  hadc4.Init.ContinuousConvMode = DISABLE;
  hadc4.Init.NbrOfConversion = 1;
  hadc4.Init.ExternalTrigConv = ADC_SOFTWARE_START;
  hadc4.Init.ExternalTrigConvEdge = ADC_EXTERNALTRIGCONVEDGE_NONE;
  hadc4.Init.DMAContinuousRequests = DISABLE;
  hadc4.Init.TriggerFrequencyMode = ADC_TRIGGER_FREQ_LOW;
  hadc4.Init.Overrun = ADC_OVR_DATA_OVERWRITTEN;
  hadc4.Init.SamplingTimeCommon1 = ADC_SAMPLETIME_79CYCLES_5;
  hadc4.Init.SamplingTimeCommon2 = ADC_SAMPLETIME_79CYCLES_5;
  hadc4.Init.OversamplingMode = DISABLE;
  if (HAL_ADC_Init(&hadc4) != HAL_OK)
  {
    Error_Handler();
  }

  /** Configure Regular Channel
  */
  sConfig.Channel = ADC_CHANNEL_4;
  sConfig.Rank = ADC_REGULAR_RANK_1;
  sConfig.SamplingTime = ADC_SAMPLINGTIME_COMMON_1;
  if (HAL_ADC_ConfigChannel(&hadc4, &sConfig) != HAL_OK)
  {
    Error_Handler();
  }
  /* USER CODE BEGIN ADC4_Init 2 */

  /* USER CODE END ADC4_Init 2 */

}

void HAL_ADC_MspInit(ADC_HandleTypeDef* adcHandle)
{

  GPIO_InitTypeDef GPIO_InitStruct = {0};
  RCC_PeriphCLKInitTypeDef PeriphClkInit = {0};
  if(adcHandle->Instance==ADC4)
  {
  /* USER CODE BEGIN ADC4_MspInit 0 */
  // PA8     ------> ADC4_IN1 ---> SCAP_LEVEL     this is +VDC or voltage over the supercap
  // PA5     ------> ADC4_IN4 ---> BATTERY_LEVEL, this is +BATT or voltage behind resistor
  // PA3     ------> ADC4_IN6 ---> BATTERY_IN,    this is voltage before resistor (resistor of 1R between BATTERY_IN and BATTERY_LEVEL)

  /* USER CODE END ADC4_MspInit 0 */

  /** Initializes the peripherals clock
  */
    PeriphClkInit.PeriphClockSelection = RCC_PERIPHCLK_ADC;
    PeriphClkInit.AdcClockSelection = RCC_ADCCLKSOURCE_HCLK;
    if (HAL_RCCEx_PeriphCLKConfig(&PeriphClkInit) != HAL_OK)
    {
      Error_Handler();
    }

    /* ADC4 clock enable */
    __HAL_RCC_ADC4_CLK_ENABLE();

    __HAL_RCC_GPIOA_CLK_ENABLE();
    /**ADC4 GPIO Configuration
    PA8     ------> ADC4_IN1
    PA5     ------> ADC4_IN4
    PA3     ------> ADC4_IN6
    */
    GPIO_InitStruct.Pin = SCAP_LEVEL_Pin|BATTIN_LEVEL_Pin|BATT_LEVEL_Pin;
    GPIO_InitStruct.Mode = GPIO_MODE_ANALOG;
    GPIO_InitStruct.Pull = GPIO_NOPULL;
    HAL_GPIO_Init(GPIOA, &GPIO_InitStruct);

    /* ADC4 interrupt Init */
    HAL_NVIC_SetPriority(ADC4_IRQn, 3, 0);
    HAL_NVIC_EnableIRQ(ADC4_IRQn);
  /* USER CODE BEGIN ADC4_MspInit 1 */

  /* USER CODE END ADC4_MspInit 1 */
  }
}

void HAL_ADC_MspDeInit(ADC_HandleTypeDef* adcHandle)
{

  if(adcHandle->Instance==ADC4)
  {
  /* USER CODE BEGIN ADC4_MspDeInit 0 */

  /* USER CODE END ADC4_MspDeInit 0 */
    /* Peripheral clock disable */
    __HAL_RCC_ADC4_CLK_DISABLE();

    /**ADC4 GPIO Configuration
    PA8     ------> ADC4_IN1
    PA5     ------> ADC4_IN4
    PA3     ------> ADC4_IN6
    */
    HAL_GPIO_DeInit(GPIOA, SCAP_LEVEL_Pin|BATTIN_LEVEL_Pin|BATT_LEVEL_Pin);

    /* ADC4 interrupt Deinit */
    HAL_NVIC_DisableIRQ(ADC4_IRQn);
  /* USER CODE BEGIN ADC4_MspDeInit 1 */

  /* USER CODE END ADC4_MspDeInit 1 */
  }
}

/* USER CODE BEGIN 1 */

/* USER CODE END 1 */
