# Supplementary material for: RTOS-Integrated Time Synchronization for Self-Deployable Wireless Sensor Networks
Source: Sensors (Basel). 2026 Mar 29;26(7):2121. doi: 10.3390/s26072121 (PMC13074925; doi:10.3390/s26072121)
Supplement: Supplementary file 1 [file sensors-26-02121-s001.zip › sensors-4177123-supplementary/RTOS_WSN_Synchronization/Core/Src/gpio.c]

/* USER CODE BEGIN Header */
/**
  ******************************************************************************
  * @file    gpio.c
  * @brief   This file provides code for the configuration
  *          of all used GPIO pins.
  ******************************************************************************
  * @attention
  *
  * Copyright (c) 2023 STMicroelectronics.
  * All rights reserved.
  *
  * This software is licensed under terms that can be found in the LICENSE file
  * in the root directory of this software component.
  * If no LICENSE file comes with this software, it is provided AS-IS.
  *
  ******************************************************************************
  */
/* USER CODE END Header */

/* Includes ------------------------------------------------------------------*/
#include "gpio.h"

/* USER CODE BEGIN 0 */

/* USER CODE END 0 */

/*----------------------------------------------------------------------------*/
/* Configure GPIO                                                             */
/*----------------------------------------------------------------------------*/
/* USER CODE BEGIN 1 */

/* USER CODE END 1 */

/** Configure pins
     PC15-OSC32_OUT   ------> RCC_OSC32_OUT
     PC14-OSC32_IN   ------> RCC_OSC32_IN
     PB6   ------> PWR_WKUP3
     PA14 (JTCK/SWCLK)   ------> DEBUG_JTCK-SWCLK
     PA13 (JTMS/SWDIO)   ------> DEBUG_JTMS-SWDIO
     OSC_OUT   ------> RCC_OSC_OUT
     OSC_IN   ------> RCC_OSC_IN
*/
void MX_GPIO_Init(void)
{

  GPIO_InitTypeDef GPIO_InitStruct = {0};

  /* GPIO Ports Clock Enable */
  __HAL_RCC_GPIOB_CLK_ENABLE();
  __HAL_RCC_GPIOA_CLK_ENABLE();
  __HAL_RCC_GPIOC_CLK_ENABLE();
  __HAL_RCC_GPIOH_CLK_ENABLE();

  /*Configure GPIO pin Output Level */
  HAL_GPIO_WritePin(GPIOB, GNSS_Reset_Pin|ANT_SELECT_Pin|VSW1V8_On_Pin|USER_LED_Pin, GPIO_PIN_RESET);

  /*Configure GPIO pin Output Level */
//  HAL_GPIO_WritePin(GPIOA, CS_ICM20948_Pin|CS_RTC_Pin|RESET_SX1280_Pin|CS_SX1280_Pin
//                          |SCAP_ON_Pin, GPIO_PIN_RESET);

  HAL_GPIO_WritePin(GPIOA, CS_ICM20948_Pin|CS_RTC_Pin|RESET_SX1280_Pin|CS_SX1280_Pin
                          , GPIO_PIN_RESET);

  HAL_GPIO_WritePin(GPIOA, SCAP_ON_Pin, GPIO_PIN_SET);

  /*Configure GPIO pin Output Level */
  HAL_GPIO_WritePin(CS_BME280_GPIO_Port, CS_BME280_Pin, GPIO_PIN_RESET);

  /*Configure GPIO pins : PBPin PBPin PBPin PBPin */
  GPIO_InitStruct.Pin = GNSS_PPS_Pin|INT1_ICM20948_Pin|DIO1_SX1280_Pin|BUSY_SX1280_Pin;
  GPIO_InitStruct.Mode = GPIO_MODE_IT_RISING;
  GPIO_InitStruct.Pull = GPIO_NOPULL;
  HAL_GPIO_Init(GPIOB, &GPIO_InitStruct);

  /*Configure GPIO pins : PBPin PBPin PBPin PBPin */
  GPIO_InitStruct.Pin = GNSS_Reset_Pin|ANT_SELECT_Pin|VSW1V8_On_Pin|USER_LED_Pin;
  GPIO_InitStruct.Mode = GPIO_MODE_OUTPUT_PP;
  GPIO_InitStruct.Pull = GPIO_NOPULL;
  GPIO_InitStruct.Speed = GPIO_SPEED_FREQ_LOW;
  HAL_GPIO_Init(GPIOB, &GPIO_InitStruct);

  /*Configure GPIO pins : PAPin PAPin PAPin PAPin */
  GPIO_InitStruct.Pin = CS_ICM20948_Pin|CS_RTC_Pin|RESET_SX1280_Pin|CS_SX1280_Pin;
  GPIO_InitStruct.Mode = GPIO_MODE_OUTPUT_PP;
  GPIO_InitStruct.Pull = GPIO_NOPULL;
  GPIO_InitStruct.Speed = GPIO_SPEED_FREQ_LOW;
  HAL_GPIO_Init(GPIOA, &GPIO_InitStruct);

  /*Configure GPIO pin : PtPin */
  GPIO_InitStruct.Pin = CS_BME280_Pin;
  GPIO_InitStruct.Mode = GPIO_MODE_OUTPUT_PP;
  GPIO_InitStruct.Pull = GPIO_NOPULL;
  GPIO_InitStruct.Speed = GPIO_SPEED_FREQ_LOW;
  HAL_GPIO_Init(CS_BME280_GPIO_Port, &GPIO_InitStruct);

  /*Configure GPIO pin : PtPin */
  GPIO_InitStruct.Pin = RTC_PPS_Pin;
  GPIO_InitStruct.Mode = GPIO_MODE_IT_FALLING;
  GPIO_InitStruct.Pull = GPIO_PULLUP;
  HAL_GPIO_Init(RTC_PPS_GPIO_Port, &GPIO_InitStruct);

  /*Configure GPIO pin : PA11 */
  GPIO_InitStruct.Pin = GPIO_PIN_11;
  GPIO_InitStruct.Mode = GPIO_MODE_ANALOG;
  GPIO_InitStruct.Pull = GPIO_NOPULL;
  HAL_GPIO_Init(GPIOA, &GPIO_InitStruct);

  /*Configure GPIO pin : PtPin */
  GPIO_InitStruct.Pin = DIO2_SX1280_Pin;
  GPIO_InitStruct.Mode = GPIO_MODE_IT_FALLING;
  GPIO_InitStruct.Pull = GPIO_NOPULL;
  HAL_GPIO_Init(DIO2_SX1280_GPIO_Port, &GPIO_InitStruct);

  /*Configure GPIO pin : PH3 */
  GPIO_InitStruct.Pin = GPIO_PIN_3;
  GPIO_InitStruct.Mode = GPIO_MODE_ANALOG;
  GPIO_InitStruct.Pull = GPIO_NOPULL;
  HAL_GPIO_Init(GPIOH, &GPIO_InitStruct);

  /*Configure GPIO pin : PtPin */
  GPIO_InitStruct.Pin = SCAP_ON_Pin;
  GPIO_InitStruct.Mode = GPIO_MODE_OUTPUT_OD;
  GPIO_InitStruct.Pull = GPIO_NOPULL;
  GPIO_InitStruct.Speed = GPIO_SPEED_FREQ_MEDIUM;
  HAL_GPIO_Init(SCAP_ON_GPIO_Port, &GPIO_InitStruct);

  /* EXTI interrupt init*/
  HAL_NVIC_SetPriority(EXTI0_IRQn, 3, 0);
  HAL_NVIC_EnableIRQ(EXTI0_IRQn);

  HAL_NVIC_SetPriority(EXTI1_IRQn, 3, 0);
  HAL_NVIC_EnableIRQ(EXTI1_IRQn);

  HAL_NVIC_SetPriority(EXTI2_IRQn, 3, 0);
  HAL_NVIC_EnableIRQ(EXTI2_IRQn);

  HAL_NVIC_SetPriority(EXTI5_IRQn, 3, 0);
  HAL_NVIC_EnableIRQ(EXTI5_IRQn);

  HAL_NVIC_SetPriority(EXTI7_IRQn, 3, 0);
  HAL_NVIC_EnableIRQ(EXTI7_IRQn);

  HAL_NVIC_SetPriority(EXTI11_IRQn, 3, 0);
  HAL_NVIC_EnableIRQ(EXTI11_IRQn);

}

/* USER CODE BEGIN 2 */

/* USER CODE END 2 */
