# Supplementary material for: RTOS-Integrated Time Synchronization for Self-Deployable Wireless Sensor Networks
Source: Sensors (Basel). 2026 Mar 29;26(7):2121. doi: 10.3390/s26072121 (PMC13074925; doi:10.3390/s26072121)
Supplement: Supplementary file 1 [file sensors-26-02121-s001.zip › sensors-4177123-supplementary/RTOS_WSN_Synchronization/Core/Src/i2c.c]

/* USER CODE BEGIN Header */
/**
  ******************************************************************************
  * @file    i2c.c
  * @brief   This file provides code for the configuration
  *          of the I2C instances.
  ******************************************************************************
  * @attention
  *
  * Copyright (c) 2023 STMicroelectronics.
  * All rights reserved.
  *
  * This software is licensed under terms that can be found in the LICENSE file
  * in the root directory of this software component.
  * If no LICENSE file comes with this software, it is provided AS-IS.
  *
  ******************************************************************************
  */
/* USER CODE END Header */
/* Includes ------------------------------------------------------------------*/
#include "i2c.h"

/* USER CODE BEGIN 0 */

/* USER CODE END 0 */

I2C_HandleTypeDef hi2c3;

/* I2C3 init function */
void MX_I2C3_Init(void)
{

  /* USER CODE BEGIN I2C3_Init 0 */

  /* USER CODE END I2C3_Init 0 */

  /* USER CODE BEGIN I2C3_Init 1 */

  /* USER CODE END I2C3_Init 1 */
  hi2c3.Instance = I2C3;
  hi2c3.Init.Timing = 0x00303D5B;
  hi2c3.Init.OwnAddress1 = 0;
  hi2c3.Init.AddressingMode = I2C_ADDRESSINGMODE_7BIT;
  hi2c3.Init.DualAddressMode = I2C_DUALADDRESS_DISABLE;
  hi2c3.Init.OwnAddress2 = 0;
  hi2c3.Init.OwnAddress2Masks = I2C_OA2_NOMASK;
  hi2c3.Init.GeneralCallMode = I2C_GENERALCALL_DISABLE;
  hi2c3.Init.NoStretchMode = I2C_NOSTRETCH_DISABLE;
  if (HAL_I2C_Init(&hi2c3) != HAL_OK)
  {
    Error_Handler();
  }

  /** Configure Analogue filter
  */
  if (HAL_I2CEx_ConfigAnalogFilter(&hi2c3, I2C_ANALOGFILTER_ENABLE) != HAL_OK)
  {
    Error_Handler();
  }

  /** Configure Digital filter
  */
  if (HAL_I2CEx_ConfigDigitalFilter(&hi2c3, 0) != HAL_OK)
  {
    Error_Handler();
  }
  /* USER CODE BEGIN I2C3_Init 2 */

  /* USER CODE END I2C3_Init 2 */

}

void HAL_I2C_MspInit(I2C_HandleTypeDef* i2cHandle)
{

  GPIO_InitTypeDef GPIO_InitStruct = {0};
  RCC_PeriphCLKInitTypeDef PeriphClkInit = {0};
  if(i2cHandle->Instance==I2C3)
  {
  /* USER CODE BEGIN I2C3_MspInit 0 */

  /* USER CODE END I2C3_MspInit 0 */

  /** Initializes the peripherals clock
  */
    PeriphClkInit.PeriphClockSelection = RCC_PERIPHCLK_I2C3;
    PeriphClkInit.I2c3ClockSelection = RCC_I2C3CLKSOURCE_PCLK7;
    if (HAL_RCCEx_PeriphCLKConfig(&PeriphClkInit) != HAL_OK)
    {
      Error_Handler();
    }

    __HAL_RCC_GPIOA_CLK_ENABLE();
    /**I2C3 GPIO Configuration
    PA7     ------> I2C3_SDA
    PA6     ------> I2C3_SCL
    */
    GPIO_InitStruct.Pin = GPIO_PIN_7|GPIO_PIN_6;
    GPIO_InitStruct.Mode = GPIO_MODE_AF_OD;
    GPIO_InitStruct.Pull = GPIO_NOPULL;
    GPIO_InitStruct.Speed = GPIO_SPEED_FREQ_MEDIUM;
    GPIO_InitStruct.Alternate = GPIO_AF4_I2C3;
    HAL_GPIO_Init(GPIOA, &GPIO_InitStruct);

    __HAL_SYSCFG_FASTMODEPLUS_ENABLE(SYSCFG_FASTMODEPLUS_PA7);

    __HAL_SYSCFG_FASTMODEPLUS_ENABLE(SYSCFG_FASTMODEPLUS_PA6);

    /* I2C3 clock enable */
    __HAL_RCC_I2C3_CLK_ENABLE();
  /* USER CODE BEGIN I2C3_MspInit 1 */

  /* USER CODE END I2C3_MspInit 1 */
  }
}

void HAL_I2C_MspDeInit(I2C_HandleTypeDef* i2cHandle)
{

  if(i2cHandle->Instance==I2C3)
  {
  /* USER CODE BEGIN I2C3_MspDeInit 0 */

  /* USER CODE END I2C3_MspDeInit 0 */
    /* Peripheral clock disable */
    __HAL_RCC_I2C3_CLK_DISABLE();

    /**I2C3 GPIO Configuration
    PA7     ------> I2C3_SDA
    PA6     ------> I2C3_SCL
    */
    HAL_GPIO_DeInit(GPIOA, GPIO_PIN_7);

    HAL_GPIO_DeInit(GPIOA, GPIO_PIN_6);

  /* USER CODE BEGIN I2C3_MspDeInit 1 */

  /* USER CODE END I2C3_MspDeInit 1 */
  }
}

/* USER CODE BEGIN 1 */

/* USER CODE END 1 */
