# Supplementary material for: RTOS-Integrated Time Synchronization for Self-Deployable Wireless Sensor Networks
Source: Sensors (Basel). 2026 Mar 29;26(7):2121. doi: 10.3390/s26072121 (PMC13074925; doi:10.3390/s26072121)
Supplement: Supplementary file 1 [file sensors-26-02121-s001.zip › sensors-4177123-supplementary/RTOS_WSN_Synchronization/Core/Src/iwdg.c]

/* USER CODE BEGIN Header */
/**
  ******************************************************************************
  * @file    iwdg.c
  * @brief   This file provides code for the configuration
  *          of the IWDG instances.
  ******************************************************************************
  * @attention
  *
  * Copyright (c) 2024 STMicroelectronics.
  * All rights reserved.
  *
  * This software is licensed under terms that can be found in the LICENSE file
  * in the root directory of this software component.
  * If no LICENSE file comes with this software, it is provided AS-IS.
  *
  ******************************************************************************
  */
/* USER CODE END Header */
/* Includes ------------------------------------------------------------------*/
#include "iwdg.h"

/* USER CODE BEGIN 0 */

/* USER CODE END 0 */

IWDG_HandleTypeDef hiwdg;

/* IWDG init function */
void MX_IWDG_Init(void)
{

  /* USER CODE BEGIN IWDG_Init 0 */

  /* USER CODE END IWDG_Init 0 */

  /* USER CODE BEGIN IWDG_Init 1 */
  goto ownIWDG;
  /* USER CODE END IWDG_Init 1 */
  hiwdg.Instance = IWDG;
  hiwdg.Init.Prescaler = IWDG_PRESCALER_4;
  hiwdg.Init.Window = 4095;
  hiwdg.Init.Reload = 4095;
  hiwdg.Init.EWI = 4000;
  if (HAL_IWDG_Init(&hiwdg) != HAL_OK)
  {
    Error_Handler();
  }
  /* USER CODE BEGIN IWDG_Init 2 */
  ownIWDG:
  hiwdg.Instance = IWDG;
  hiwdg.Init.Prescaler = IWDG_PRESCALER_64;
  hiwdg.Init.Window = 2930; // max value = 4095, if no window, take same value as Reload
  hiwdg.Init.Reload = 2930; // max value = 4095
  hiwdg.Init.EWI = 1993;
  if (HAL_IWDG_Init(&hiwdg) != HAL_OK)
  {
    Error_Handler();
  }
  /* USER CODE END IWDG_Init 2 */

}

/* USER CODE BEGIN 1 */

/* USER CODE END 1 */
