# Supplementary material for: RTOS-Integrated Time Synchronization for Self-Deployable Wireless Sensor Networks
Source: Sensors (Basel). 2026 Mar 29;26(7):2121. doi: 10.3390/s26072121 (PMC13074925; doi:10.3390/s26072121)
Supplement: Supplementary file 1 [file sensors-26-02121-s001.zip › sensors-4177123-supplementary/RTOS_WSN_Synchronization/Core/Src/main.c]

/* USER CODE BEGIN Header */
/**
  ******************************************************************************
  * @file           : main.c
  * @brief          : Main program body
  ******************************************************************************
  * @attention
  *
  * Copyright (c) 2023 STMicroelectronics.
  * All rights reserved.
  *
  * This software is licensed under terms that can be found in the LICENSE file
  * in the root directory of this software component.
  * If no LICENSE file comes with this software, it is provided AS-IS.
  *
  ******************************************************************************
  */

/* USER CODE END Header */
/* Includes ------------------------------------------------------------------*/
#include "main.h"
#include "cmsis_os2.h"
#include "adc.h"
#include "i2c.h"
#include "icache.h"
#include "iwdg.h"
#include "lptim.h"
#include "memorymap.h"
#include "spi.h"
#include "tim.h"
#include "usart.h"
#include "gpio.h"

/* Private includes ----------------------------------------------------------*/
/* USER CODE BEGIN Includes */
#include <stdio.h>
#include <string.h>
#include <stdint.h>
#include <stdbool.h>

#define NANOPRINTF_USE_LONGLONG 1
#define NANOPRINTF_USE_FIELD_WIDTH_FORMAT_SPECIFIERS 1
#define NANOPRINTF_USE_PRECISION_FORMAT_SPECIFIERS 1
#define NANOPRINTF_USE_LARGE_FORMAT_SPECIFIERS 1
#define NANOPRINTF_USE_FLOAT_FORMAT_SPECIFIERS 1
#define NANOPRINTF_USE_BINARY_FORMAT_SPECIFIERS 1
#define NANOPRINTF_USE_WRITEBACK_FORMAT_SPECIFIERS 1

#include "../../Middlewares/nanoprintf/nanoprintf.h"
#include "../../Drivers/SX1280/SX1280.h"
#include "../../App/app_init.h"
#include "../../App/app_led.h"
#include "../../App/app_hal_sync.h"
#include "../../App/app_network_connect.h"
#include "../../App/app_sync.h"

/* USER CODE END Includes */

/* Private typedef -----------------------------------------------------------*/
/* USER CODE BEGIN PTD */

/* USER CODE END PTD */

/* Private define ------------------------------------------------------------*/
/* USER CODE BEGIN PD */

#define PRINTF_APP_MAIN 1
#define PRINTF_GETTIMESTAMPNS 0

/* USER CODE END PD */

/* Private macro -------------------------------------------------------------*/
/* USER CODE BEGIN PM */

/* USER CODE END PM */

/* Private variables ---------------------------------------------------------*/

/* USER CODE BEGIN PV */

TaskHandle_t gnssThreadHandle;

extern TaskHandle_t halSyncThreadHandler;

module     moduleTable[MAXNRMODULES];            // table containing a list of all modules in range, in record [0] the info of the own sensor is stored
char       uart_buf[300];
char       byteString[3];
uint8_t    txBuf[41];
uint8_t    rxBuf[52];
uint8_t    huart1InUse                     = 0;
uint64_t   timeStampInt                    = 0;
uint64_t   timeStampIntCheck               = 0; // to double check that the subTickCounter did not have an overflow
double     halDriftCorrection              = 0; // Is the HAL/RTOS drift in us per ms. This is the output of the HAL pid controller value / 1000 (see app_hal_sync.c)
                                              // to spread the expected HAL pid error output correction over the NEXT second
double     adjustTIM2                      = 0; // If synchronization is based on us level: used to adapt the TIM2 counter end value
uint32_t   substracteduSeconds             = 0; // number of us which were subtracted from the Tick counter timer TIM2 end value
uint32_t   addeduSeconds                   = 0; // number of us which were added to the Tick counter timer TIM2 end value
double     subtracteduSecondsIn1s          = 0;
double     addeduSecondsIn1s               = 0;
uint32_t   TIM2Adapted                     = 0;
int32_t    regVal                          = 0;
uint32_t   subTickCounterTIM2              = 0;
double     restReloadSysTickValue          = 0.0; // Fractional Correction Spread Over GNSSP
double     restMedianSysTickValue          = 0.0;
double     syncTickCompensation            = 0.0;
uint32_t   schedulerStartTime              = 0;   // to synchronize RTOS time to STM32 time
uint64_t   rtosTimeStampGPRMC              = 0;   // RTOS time stamp when a $GPRMC message is received (see app_gnss.c)
uint64_t   rtosTimeStampBCastStrt          = 0;   // RTOS time stamp when the broadcast process is starting
uint64_t   rtosTimeStampBCastDone          = 0;   // for HOST: RTOS time stamp when the broadcast message has been sent
                                                  // for NODE: RTOS time stamp when the broadcast message has been received
uint64_t   rtostimeStampApplyXEpochOffset  = 0;   // for NODE: time stamp when offset was applied, if 10s are passing, then syncTickCompensation and syncOffsetCompensation should be set to 0.
uint64_t   xEpochLnt1                      = 0;   // RTOS time stamp at node when packet is prepared for answer pairing
uint64_t   startOfTransmit                 = 0;   // RTOS time stamp just before the radio starts to transmit (closest possible). Stored in xEpochLnt2 and xEpochLht7
uint64_t   startOfReceive                  = 0;   // RTOS time stamp just before the radio switches to receive modus (closest possible)
uint64_t   xEpochLnt2                      = 0;   // startOfTransmit
uint64_t   xEpochLht5                      = 0;   // RTOS time stamp at host of DIO1 when answer pairing is received
uint64_t   xEpochLht6                      = 0;   // RTOS time stamp at host when packet is prepared for confirm pairing
uint64_t   xEpochLht7                      = 0;   // startOfTransmit
uint64_t   xEpochLnt9                      = 0;   // RTOS time stamp at node of DIO1 when confirm pairing was received
time_t     gnssEpoch                       = 0;   // HOST: epoch time coming from GNSS module
                                                  // NODE: epoch time coming from sensor HOST
uint64_t   xEpochStartLoopNetCon           = 0;   // for HOST and NODE: RTOS time stamp when the endless loop starts
uint64_t   gnssEpochms                     = 0;   // new RTOS tick value, aligned with gnssEpoch
uint32_t   alignRTOSWithEpoch              = 0;   // If 1, then the RTOS tick (xTickCount, see tasks.c) will be aligned with gnssEpochms on the next GNSS pulse
uint32_t   setxTickCountAtGNSSPulse        = 0;   // becomes 1 when at a GNSSPulse, only if alignRTOSWithEpoch = 1
uint32_t   gnssEpochAvailable              = 0;   // becomes 1 when gnssEpoch is being available from the GNSS module
uint32_t   rtosTicksAligned                = 0;   // becomes 1 when RTOS tick is aligned with GNSS
time_t     rtosEpoch                       = 0;   // HOST & NODE: current rtos epoch
#if !SENSOR_HOST
  uint64_t receivedxEpoch                  = 0;   // ONLY NODE received extended epoch from host
  time_t   receivedEpoch                   = 0;   // ONLY NODE received epoch from host
#endif
uint64_t   expectedEpochms                 = 0;   // this is the Epoch time in ms + 1000 per new GNSSPulse. This is expected to be the reference time since the last alignment
int64_t    rtosOffsetToExpEpoch            = 0;   // = expectedEpochms * 1000000LL - xEpochnsGNSSPulse. In ns. Ideal value is 0
int32_t    rtosOffsetToExpEpochms          = 0;   // only the ms part, if >1, then compensation needs to be done on tick level
int32_t    rtosOffsetToExpEpochns          = 0;   // only the subms part, compensation needs to be done on subTick level
uint64_t   xEpochnsGNSSPulse               = 0;   // protected RTOS time stamp taken each time a new GNSS pulse arrives
uint32_t   gnssPulseCounter                = 0;   // Counts the number of GNSS PPS pulses, is reset when the RTC clock is set
uint64_t   tickCountGNSSPulse              = 0;   // the RTOS tick count of GNSSPulse EXTI
uint64_t   tickCountGNSSPulseCheck         = 0;
double     subTickCountGNSSPulse           = 0.0; // (SYSTICK_LOAD_REG - subTickValueEXTI)   The sysTick counter counts down (1 subTick = 62.5ns when clock is 16MHz)
uint32_t   subTickValueGNSSPulse           = 0;
uint32_t   subTickValueGNSSPulseCheck      = 0;
uint64_t   durationGNSSPP10S               = 0;   // duration in RTOS time between first and 10th RTC PPS pulse (is 10,000.000ms + x + x')
uint64_t   tickCountDIO1                   = 0;   // the RTOS tick count of DIO1 EXTI
uint64_t   tickCountDIO1Check              = 0;
double     subTickCountDIO1                = 0.0; // (SYSTICK_LOAD_REG - subTickValueEXTI)   The sysTick counter counts down (1 subTick = 62.5ns when clock is 16MHz)
double     adjustsysTickCounter            = 0.0; // Fractional Accumulator
int64_t    syncOffsetCompms                = 0;   // Synchronization Offset Compensation in ms: When the offset is taken away in the sync thread, then we need to compensate this offset in the pidHalError
int64_t    syncOffsetCompSubms             = 0;   // Synchronization Offset Compensation in subms: When the offset is taken away in the sync thread, then we need to compensate this offset in the pidHalError
uint32_t   subTickValueRTCPPS              = 0;   // the subTick value taken out of the SysTick register at the beginning of an interrupt from the PPS
double     subTickCountEXTI                = 0.0; // (SYSTICK_LOAD_REG - subTickValueEXTI)   The sysTick counter counts down (1 subTick = 62.5ns when clock is 16MHz)
uint32_t   subTickValueEXTI                = 0;   // the subTick value taken out of the SysTick register at the beginning of an external interrupt (other than PPS)
uint32_t   subTickValueEXTICheck           = 0;   // to double check that there was no overflow of the subTickCounter
uint32_t   halSynchronized                 = 0;   // if HAL and RTOS are synchronized (5 cycles of max 1ms difference), then halSynchronized = 1
                                                // Only when halSynchronized = 1, the rtc clock can start.
double     realSubTickNs                   = 0.0;
double     cumAvOffsetTSLED                = 0.0;
uint64_t   rtosTimeStampLED                = 0;
uint32_t   rtosTimeToTakeTimestamp         = 0;   // this is the RTOS time to execute GetTimeStampns. This is calculated and printed when the LED timestamp is taken
TickType_t netConInterval                  = 10000; // is the broadcast interval of a host, for a node this is 10s, for a host it is adaptive
uint32_t   netConIntervalChange            = 0;   // Becomes 1 when netConInterval is changing, used as a flag to make sure the change is correctly handled on the PID controller
#if SENSOR_HOST
TickType_t syncInterval                    = 10000; // = sync interval of host, same as broadcast
#else
TickType_t syncInterval                    = 0;   // = sync interval on request of a node and is 2 times slower than the broadcast interval of a host
#endif
uint32_t   syncThreadIsWaitingForRadio     = 0;
uint32_t   checkHalSynchronized            = 0;
uint32_t   ignoreHostError                 = 0;
int32_t    mWTim2Size                      = 0;  // Number of elements in the Timer2 statistics window
uint64_t   pidHalSetpoint                  = 0;
double     expectedNrsTIn1GNNSP            = 0.0;
uint32_t   ppxxs                           = 10;  // the current Node network connect (broadcast) interval in s
uint32_t   SystickReloadValue              = 0;   // = 15999 if 16MHz Clock
uint32_t   newReloadSysTickValue           = 0;
double     idealsubTickDurationns          = 0.0;
uint32_t   gnssPPSCounter                  = 0;   // this is a counter which starts at nr of 1 second pulses (= real GNSSPPS) in a GNSS pulse minus 1.
                                                // this counter counts down, and if 0, a GNSS Pulse needs to be given
                                                // it starts at (netConInterval / 1000) - 1
double     xEpochOffsetTicks               = 0;   // same as xEpochOffset, but expressed in Ticks (including subTicks)
uint8_t    otherFlash[64]                  = {0};
uint64_t   timeOfEWDGI                     = 0;
uint32_t   LoRaDevAddrInit                 = 0;   // LoRa Device Address
float      tickSpeedToReference            = 0;
int32_t    tickCompensation                = 0;   // Host and Node: Integer part of the Subtick compensation, calculated by the PID controller
int32_t    tickCompensationTim2            = 0;   // Host and Node: Integer part of the Subtick compensation, difference error last Tim2 value and Median Tim2 value
int32_t    xEpochOffsetms                  = 0;   // Only Node: Rounded value to nearest integer part of xEpochOffset (in ms)
char       receivedSensorID[8];                 // Received sensorID
BaseType_t xHigherPriorityTaskWoken        = pdFALSE;
RadioStatus_t statusSX1280;
uint32_t      tickSubtracted           = 0;
uint32_t      tickAdded                = 0;
uint32_t      tickAddedDIO1            = 0;

TickType_t    xLastWakeTimeNetCon      = 0;  // Node last wake time for endless loop. This is adapted once synchronized
volatile bool tim3Done                 = false;

SemaphoreHandle_t gnssEpochMutex;
SemaphoreHandle_t recEpochMutex;
SemaphoreHandle_t timeStampIntMutex;
SemaphoreHandle_t CompTicksMutex;
SemaphoreHandle_t ledReAlignSemaphore;
SemaphoreHandle_t syncReAlignSemaphore;

uint32_t rccCFGRSave;
uint32_t rccCRSave;
uint32_t sleepFlag = 0;

// moved out of SX1280.h:
/*
 * Frequency look up table :
 * To avoid Wifi channels, 40 Bluetooth channels are defined below (they already
 * avoid Wifi common channels) : from 2402 MHz to 2480 MHz, step 2 MHz.
 * User can define channel count for Ranging run, and it is optimized to have
 * several frequencies in the largest band as possible. Also the 40 frequencies
 * are generated by random sorting to preferate the 10 first in the largest band
 * as possible (10 is the shortest channel count the user can choose).
 */

// channels in the sequence of the BLE channel number 0...39 (the last three channels are the BLE advertising channels)
const uint32_t Channelf[] =
{
2403000000,
2479000000,
2425000000,
2423000000,
2412000000,
2414000000,
2416000000,
2418000000,
2420000000,
2422000000,
2424000000,
2428000000,
2430000000,
2432000000,
2434000000,
2436000000,
2438000000,
2440000000,
2442000000,
2444000000,
2446000000,
2448000000,
2450000000,
2452000000,
2454000000,
2456000000,
2458000000,
2460000000,
2462000000,
2464000000,
2466000000,
2468000000,
2470000000,
2472000000,
2474000000,
2476000000,
2478000000,
2402000000,
2426000000,
2480000000,
};

//Ranging raw factor                 SF5     SF6     SF7     SF8     SF9     SF10
const uint16_t RNG_CALIB_0400[] = { 10299,  10271,  10244,  10242,  10230,  10246  };
const uint16_t RNG_CALIB_0800[] = { 11486,  11474,  11453,  11426,  11417,  11401  };
const uint16_t RNG_CALIB_1600[] = { 13308,  13493,  13528,  13515,  13430,  13376  };
const double   RNG_FGRAD_0400[] = { -0.148, -0.214, -0.419, -0.853, -1.686, -3.423 };
const double   RNG_FGRAD_0800[] = { -0.041, -0.811, -0.218, -0.429, -0.853, -1.737 };
const double   RNG_FGRAD_1600[] = { 0.103,  -0.041, -0.101, -0.211, -0.424, -0.87  };


/* USER CODE END PV */

/* Private function prototypes -----------------------------------------------*/
void SystemClock_Config(void);
static void SystemPower_Config(void);
void MX_FREERTOS_Init(void);
/* USER CODE BEGIN PFP */

/* USER CODE END PFP */

/* Private user code ---------------------------------------------------------*/
/* USER CODE BEGIN 0 */

/* USER CODE END 0 */

/**
  * @brief  The application entry point.
  * @retval int
  */
int main(void)
{

  /* USER CODE BEGIN 1 */

  /* USER CODE END 1 */

  /* MCU Configuration--------------------------------------------------------*/

  /* Reset of all peripherals, Initializes the Flash interface and the Systick. */
  HAL_Init();

  /* USER CODE BEGIN Init */

  /* USER CODE END Init */

  /* Configure the system clock */
  SystemClock_Config();

  /* Configure the System Power */
  SystemPower_Config();

  /* USER CODE BEGIN SysInit */
  /* USER CODE END SysInit */

  /* Initialize all configured peripherals */
  MX_GPIO_Init();
  MX_I2C3_Init();
  MX_SPI1_Init();
  MX_SPI3_Init();
  MX_USART1_UART_Init();
  MX_ICACHE_Init();
  MX_LPTIM1_Init();
  MX_LPTIM2_Init();
  MX_ADC4_Init();
  MX_TIM2_Init();
  MX_IWDG_Init();
  MX_TIM3_Init();
  /* USER CODE BEGIN 2 */
// removed on Init scheduler: osKernelInitialize();
// removed osKernelStart(); and replaced it with vTaskStartScheduler();
  /* USER CODE END 2 */

  /* Init scheduler */
  //osKernelInitialize();

  /* Call init function for freertos objects (in cmsis_os2.c) */
  MX_FREERTOS_Init();

  /* Start scheduler */
  //osKernelStart();

  /* We should never get here as control is now taken by the scheduler */

  /* Infinite loop */
  /* USER CODE BEGIN WHILE */
  vTaskStartScheduler();
  while (1)
  {
    /* USER CODE END WHILE */

    /* USER CODE BEGIN 3 */
  }
  /* USER CODE END 3 */
}

/**
  * @brief System Clock Configuration
  * @retval None
  */
void SystemClock_Config(void)
{
  RCC_OscInitTypeDef RCC_OscInitStruct = {0};
  RCC_ClkInitTypeDef RCC_ClkInitStruct = {0};

  /** Configure the main internal regulator output voltage
  */
#if SYSTEMCLK == 16
  if (HAL_PWREx_ControlVoltageScaling(PWR_REGULATOR_VOLTAGE_SCALE2) != HAL_OK)
#endif
#if SYSTEMCLK == 32
  if (HAL_PWREx_ControlVoltageScaling(PWR_REGULATOR_VOLTAGE_SCALE1) != HAL_OK)
#endif
  {
    Error_Handler();
  }

  /** Initializes the CPU, AHB and APB busses clocks
  */
  RCC_OscInitStruct.OscillatorType = RCC_OSCILLATORTYPE_LSI|RCC_OSCILLATORTYPE_HSE;
  RCC_OscInitStruct.HSEState = RCC_HSE_ON;
#if SYSTEMCLK == 16
  RCC_OscInitStruct.HSEDiv = RCC_HSE_DIV2;
#endif
#if SYSTEMCLK == 32
  RCC_OscInitStruct.HSEDiv = RCC_HSE_DIV1;
#endif
  RCC_OscInitStruct.LSIState = RCC_LSI1_ON;
  RCC_OscInitStruct.LSIDiv = RCC_LSI_DIV128;
  RCC_OscInitStruct.PLL1.PLLState = RCC_PLL_NONE;
  if (HAL_RCC_OscConfig(&RCC_OscInitStruct) != HAL_OK)
  {
    Error_Handler();
  }

  /** Initializes the CPU, AHB and APB busses clocks
  */
  RCC_ClkInitStruct.ClockType = RCC_CLOCKTYPE_HCLK|RCC_CLOCKTYPE_SYSCLK
                              |RCC_CLOCKTYPE_PCLK1|RCC_CLOCKTYPE_PCLK2
                              |RCC_CLOCKTYPE_PCLK7|RCC_CLOCKTYPE_HCLK5;
  RCC_ClkInitStruct.SYSCLKSource = RCC_SYSCLKSOURCE_HSE;
  RCC_ClkInitStruct.AHBCLKDivider = RCC_SYSCLK_DIV1;
  RCC_ClkInitStruct.APB1CLKDivider = RCC_HCLK_DIV1;
  RCC_ClkInitStruct.APB2CLKDivider = RCC_HCLK_DIV1;
#if SYSTEMCLK == 16
  RCC_ClkInitStruct.APB7CLKDivider = RCC_HCLK_DIV1;
#endif
#if SYSTEMCLK == 32
  RCC_ClkInitStruct.APB7CLKDivider = RCC_HCLK_DIV2;
#endif
  RCC_ClkInitStruct.AHB5_PLL1_CLKDivider = RCC_SYSCLK_PLL1_DIV1;
  RCC_ClkInitStruct.AHB5_HSEHSI_CLKDivider = RCC_SYSCLK_HSEHSI_DIV2;
#if SYSTEMCLK == 16
  if (HAL_RCC_ClockConfig(&RCC_ClkInitStruct, FLASH_LATENCY_1) != HAL_OK)
#endif
#if SYSTEMCLK == 32
  if (HAL_RCC_ClockConfig(&RCC_ClkInitStruct, FLASH_LATENCY_0) != HAL_OK)
#endif
  {
    Error_Handler();
  }
}

/**
  * @brief Power Configuration
  * @retval None
  */
static void SystemPower_Config(void)
{
  /* WKUP_IRQn interrupt configuration */
  HAL_NVIC_SetPriority(WKUP_IRQn, 3, 0);
  HAL_NVIC_EnableIRQ(WKUP_IRQn);
/* USER CODE BEGIN PWR */
/* USER CODE END PWR */
}

/* USER CODE BEGIN 4 */
void waitToPrint(void)
{
  while (huart1InUse)
  {
    vTaskDelay(4);
  }
}

void huart2print(char buf[], uint8_t length)
{
  huart1InUse = 1;
  HAL_UART_Transmit(&huart1, (uint8_t *)buf, length, 100);
  vTaskDelay(2);
  huart1InUse = 0;
}

void IsSPI3Available(void)
{
  uint32_t whileIterations = 0; // to prevent lock into while loop
  uint32_t onlyOnce        = 1;
  while (HAL_SPI_GetState(&hspi3) != HAL_SPI_STATE_READY)
  {
    if (onlyOnce)
    {
      waitToPrint();
      npf_snprintf(uart_buf, 200, "%llu [IsSPIAvailable] Waiting for SPI3 to become available.\r\n", xTaskGetTickCount());
      huart2print(uart_buf, strlen(uart_buf));
      onlyOnce = 0;
    }
    vTaskDelay(2);
    if(whileIterations++ > 100)
    {
      waitToPrint();
      npf_snprintf(uart_buf, 200, "%llu [IsSPI3Available] Error: Jump out of while loop after 100 iterations.\r\n", xTaskGetTickCount());
      huart2print(uart_buf, strlen(uart_buf));
      return;
    }
  }
}

void IsI2CAvailable(void)
{
  uint32_t whileIterations = 0; // to prevent lock into while loop
  uint32_t onlyOnce        = 1;
  while (HAL_I2C_GetState(&hi2c3) != HAL_I2C_STATE_READY)
  {
    if (onlyOnce)
    {
      waitToPrint();
      npf_snprintf(uart_buf, 200, "%llu [IsI2CAvailable] Waiting for I2C3 to become available.\r\n", xTaskGetTickCount());
      huart2print(uart_buf, strlen(uart_buf));
      onlyOnce = 0;
    }
	vTaskDelay(2);
    if(whileIterations++ > 100)
    {
      waitToPrint();
      npf_snprintf(uart_buf, 200, "%llu [IsI2CAvailable] Error: Jump out of while loop after 100 iterations.\r\n", xTaskGetTickCount());
      huart2print(uart_buf, strlen(uart_buf));
      return;
    }
  }
}

/*!
 * @brief           Capture the system time in nanoseconds
 *
 * @return          system_current_time    current system timestamp in nanoseconds
 */
uint64_t GetTimeStampns()
{
  static uint32_t subTickValueTimeStamp = 0;
  static uint64_t timeStampInms         = 0;
  subTickValueTimeStamp                 = SYSTICK_CURRENT_VALUE_REG;
  timeStampInms                         = (uint64_t)xTaskGetTickCount();
  if ((SysTick->CTRL >> 16) & 1U)
  {// if overflow on SYSTICK_CURRENT_VALUE_REG, then SysTick_CTRL_COUNTFLAG = 1: GetTimeStampns() was issued while tickCount was not increased yet
	timeStampInms++;
#if PRINTF_GETTIMESTAMPNS
	waitToPrint();
    npf_snprintf(uart_buf, 200, "      [main] tick added during GetTimeStampns(): subTickValueTimeStamp = %usT.\n", (unsigned int) subTickValueTimeStamp);
    huart2print(uart_buf, strlen(uart_buf));
#endif
  }
#if PRINTF_GETTIMESTAMPNS
  waitToPrint();
  npf_snprintf(uart_buf, 200, "      [main] GetTimeStampns details: timeStampInms = %llums, SYSTICK_LOAD_REG = %usT, subTickValueTimeStamp = %usT, realSubTickNs = %07.4f, subms value = %lluns.\n",
		  timeStampInms, (unsigned int) SYSTICK_LOAD_REG, (unsigned int) SYSTICK_LOAD_REG, realSubTickNs, (uint64_t)(((double)(SYSTICK_LOAD_REG - SYSTICK_LOAD_REG)) * realSubTickNs));
  huart2print(uart_buf, strlen(uart_buf));
#endif
  return timeStampInms * (uint64_t)1000000 + (uint64_t)(((double)(SYSTICK_LOAD_REG - subTickValueTimeStamp + (uint32_t) 1)) * realSubTickNs);
}

/*!
 * @brief           Capture the system time in microseconds
 *
 * @return          system_current_time    current system timestamp in microseconds
 */
uint64_t get_timestamp_us()
{
  static uint64_t microseconds_since_start = 0;
  microseconds_since_start += (uint64_t)((uwTick - (uint32_t)(microseconds_since_start / 1000)) * 1000 + TIM2->CNT);
  return microseconds_since_start;
}

void HAL_IWDG_EarlyWakeupCallback(IWDG_HandleTypeDef *hiwdg)
{
  timeOfEWDGI = (uint64_t) xTaskGetTickCountFromISR();
  otherFlash[0] = 0xDA;
  otherFlash[1] = 0xDA;
  FLASH_EraseInitTypeDef flashEraseData;
  flashEraseData.TypeErase = FLASH_TYPEERASE_PAGES;
  flashEraseData.Page = 126;
  flashEraseData.NbPages = 1;
  uint32_t flashErasePageError = 0;
  // write value(s) to this location:
  HAL_FLASH_Unlock();
  HAL_FLASHEx_Erase(&flashEraseData, &flashErasePageError);
  HAL_FLASH_Program(FLASH_TYPEPROGRAM_QUADWORD, 0x080FC000, (uint32_t) &otherFlash[0]); // QUADWORD = 16 bytes
  HAL_FLASH_Lock();
}

/* USER CODE END 4 */

/**
  * @brief  This function is executed in case of error occurrence.
  * @retval None
  */
void Error_Handler(void)
{
  /* USER CODE BEGIN Error_Handler_Debug */
  /* User can add his own implementation to report the HAL error return state */
  __disable_irq();

  waitToPrint();
  npf_snprintf(uart_buf, 200, "%llu [main] Error: entering Error handler infinite loop.\r\n", xTaskGetTickCount());
  huart2print(uart_buf, strlen(uart_buf));
  while (1)
  {
  }
  /* USER CODE END Error_Handler_Debug */
}

#ifdef  USE_FULL_ASSERT
/**
  * @brief  Reports the name of the source file and the source line number
  *         where the assert_param error has occurred.
  * @param  file: pointer to the source file name
  * @param  line: assert_param error line source number
  * @retval None
  */
void assert_failed(uint8_t *file, uint32_t line)
{
  /* USER CODE BEGIN 6 */
  /* User can add his own implementation to report the file name and line number,
     ex: printf("Wrong parameters value: file %s on line %d\r\n", file, line) */
  /* USER CODE END 6 */
}
#endif /* USE_FULL_ASSERT */
