# Supplementary material for: RTOS-Integrated Time Synchronization for Self-Deployable Wireless Sensor Networks
Source: Sensors (Basel). 2026 Mar 29;26(7):2121. doi: 10.3390/s26072121 (PMC13074925; doi:10.3390/s26072121)
Supplement: Supplementary file 1 [file sensors-26-02121-s001.zip › sensors-4177123-supplementary/RTOS_WSN_Synchronization/Core/Src/memorymap.c]

/* USER CODE BEGIN Header */
/**
  ******************************************************************************
  * @file    memorymap.c
  * @brief   This file provides code for the configuration
  *          of the MEMORYMAP instances.
  ******************************************************************************
  * @attention
  *
  * Copyright (c) 2024 STMicroelectronics.
  * All rights reserved.
  *
  * This software is licensed under terms that can be found in the LICENSE file
  * in the root directory of this software component.
  * If no LICENSE file comes with this software, it is provided AS-IS.
  *
  ******************************************************************************
  */
/* USER CODE END Header */
/* Includes ------------------------------------------------------------------*/
#include "memorymap.h"

/* USER CODE BEGIN 0 */

/* USER CODE END 0 */

/* USER CODE BEGIN 1 */

/* USER CODE END 1 */
