# Supplementary material for: RTOS-Integrated Time Synchronization for Self-Deployable Wireless Sensor Networks
Source: Sensors (Basel). 2026 Mar 29;26(7):2121. doi: 10.3390/s26072121 (PMC13074925; doi:10.3390/s26072121)
Supplement: Supplementary file 1 [file sensors-26-02121-s001.zip › sensors-4177123-supplementary/RTOS_WSN_Synchronization/Core/Src/spi.c]

/* USER CODE BEGIN Header */
/**
  ******************************************************************************
  * @file    spi.c
  * @brief   This file provides code for the configuration
  *          of the SPI instances.
  ******************************************************************************
  * @attention
  *
  * Copyright (c) 2023 STMicroelectronics.
  * All rights reserved.
  *
  * This software is licensed under terms that can be found in the LICENSE file
  * in the root directory of this software component.
  * If no LICENSE file comes with this software, it is provided AS-IS.
  *
  ******************************************************************************
  */
/* USER CODE END Header */
/* Includes ------------------------------------------------------------------*/
#include "spi.h"

/* USER CODE BEGIN 0 */

/* USER CODE END 0 */

SPI_HandleTypeDef hspi1;
SPI_HandleTypeDef hspi3;

/* SPI1 init function */
void MX_SPI1_Init(void)
{

  /* USER CODE BEGIN SPI1_Init 0 */

  /* USER CODE END SPI1_Init 0 */

  SPI_AutonomousModeConfTypeDef HAL_SPI_AutonomousMode_Cfg_Struct = {0};

  /* USER CODE BEGIN SPI1_Init 1 */

  /* USER CODE END SPI1_Init 1 */
  hspi1.Instance = SPI1;
  hspi1.Init.Mode = SPI_MODE_MASTER;
  hspi1.Init.Direction = SPI_DIRECTION_2LINES;
  hspi1.Init.DataSize = SPI_DATASIZE_8BIT;
  hspi1.Init.CLKPolarity = SPI_POLARITY_LOW;
  hspi1.Init.CLKPhase = SPI_PHASE_1EDGE;
  hspi1.Init.NSS = SPI_NSS_SOFT;
  hspi1.Init.BaudRatePrescaler = SPI_BAUDRATEPRESCALER_8;
  hspi1.Init.FirstBit = SPI_FIRSTBIT_MSB;
  hspi1.Init.TIMode = SPI_TIMODE_DISABLE;
  hspi1.Init.CRCCalculation = SPI_CRCCALCULATION_DISABLE;
  hspi1.Init.CRCPolynomial = 0x7;
  hspi1.Init.NSSPMode = SPI_NSS_PULSE_ENABLE;
  hspi1.Init.NSSPolarity = SPI_NSS_POLARITY_LOW;
  hspi1.Init.FifoThreshold = SPI_FIFO_THRESHOLD_01DATA;
  hspi1.Init.MasterSSIdleness = SPI_MASTER_SS_IDLENESS_00CYCLE;
  hspi1.Init.MasterInterDataIdleness = SPI_MASTER_INTERDATA_IDLENESS_00CYCLE;
  hspi1.Init.MasterReceiverAutoSusp = SPI_MASTER_RX_AUTOSUSP_DISABLE;
  hspi1.Init.MasterKeepIOState = SPI_MASTER_KEEP_IO_STATE_DISABLE;
  hspi1.Init.IOSwap = SPI_IO_SWAP_DISABLE;
  hspi1.Init.ReadyMasterManagement = SPI_RDY_MASTER_MANAGEMENT_INTERNALLY;
  hspi1.Init.ReadyPolarity = SPI_RDY_POLARITY_HIGH;
  if (HAL_SPI_Init(&hspi1) != HAL_OK)
  {
    Error_Handler();
  }
  HAL_SPI_AutonomousMode_Cfg_Struct.TriggerState = SPI_AUTO_MODE_DISABLE;
  if (HAL_SPIEx_SetConfigAutonomousMode(&hspi1, &HAL_SPI_AutonomousMode_Cfg_Struct) != HAL_OK)
  {
    Error_Handler();
  }
  /* USER CODE BEGIN SPI1_Init 2 */

  /* USER CODE END SPI1_Init 2 */

}
/* SPI3 init function */
void MX_SPI3_Init(void)
{

  /* USER CODE BEGIN SPI3_Init 0 */

  /* USER CODE END SPI3_Init 0 */

  SPI_AutonomousModeConfTypeDef HAL_SPI_AutonomousMode_Cfg_Struct = {0};

  /* USER CODE BEGIN SPI3_Init 1 */

  /* USER CODE END SPI3_Init 1 */
  hspi3.Instance = SPI3;
  hspi3.Init.Mode = SPI_MODE_MASTER;
  hspi3.Init.Direction = SPI_DIRECTION_2LINES;
  hspi3.Init.DataSize = SPI_DATASIZE_8BIT;
  hspi3.Init.CLKPolarity = SPI_POLARITY_LOW;
  hspi3.Init.CLKPhase = SPI_PHASE_1EDGE;
  hspi3.Init.NSS = SPI_NSS_SOFT;
  hspi3.Init.BaudRatePrescaler = SPI_BAUDRATEPRESCALER_4;
  hspi3.Init.FirstBit = SPI_FIRSTBIT_MSB;
  hspi3.Init.TIMode = SPI_TIMODE_DISABLE;
  hspi3.Init.CRCCalculation = SPI_CRCCALCULATION_DISABLE;
  hspi3.Init.CRCPolynomial = 0x7;
  hspi3.Init.NSSPMode = SPI_NSS_PULSE_ENABLE;
  hspi3.Init.NSSPolarity = SPI_NSS_POLARITY_LOW;
  hspi3.Init.FifoThreshold = SPI_FIFO_THRESHOLD_01DATA;
  hspi3.Init.MasterSSIdleness = SPI_MASTER_SS_IDLENESS_00CYCLE;
  hspi3.Init.MasterInterDataIdleness = SPI_MASTER_INTERDATA_IDLENESS_00CYCLE;
  hspi3.Init.MasterReceiverAutoSusp = SPI_MASTER_RX_AUTOSUSP_DISABLE;
  hspi3.Init.MasterKeepIOState = SPI_MASTER_KEEP_IO_STATE_DISABLE;
  hspi3.Init.IOSwap = SPI_IO_SWAP_DISABLE;
  hspi3.Init.ReadyMasterManagement = SPI_RDY_MASTER_MANAGEMENT_INTERNALLY;
  hspi3.Init.ReadyPolarity = SPI_RDY_POLARITY_HIGH;
  if (HAL_SPI_Init(&hspi3) != HAL_OK)
  {
    Error_Handler();
  }
  HAL_SPI_AutonomousMode_Cfg_Struct.TriggerState = SPI_AUTO_MODE_DISABLE;
  if (HAL_SPIEx_SetConfigAutonomousMode(&hspi3, &HAL_SPI_AutonomousMode_Cfg_Struct) != HAL_OK)
  {
    Error_Handler();
  }
  /* USER CODE BEGIN SPI3_Init 2 */

  /* USER CODE END SPI3_Init 2 */

}

void HAL_SPI_MspInit(SPI_HandleTypeDef* spiHandle)
{

  GPIO_InitTypeDef GPIO_InitStruct = {0};
  RCC_PeriphCLKInitTypeDef PeriphClkInit = {0};
  if(spiHandle->Instance==SPI1)
  {
  /* USER CODE BEGIN SPI1_MspInit 0 */

  /* USER CODE END SPI1_MspInit 0 */

  /** Initializes the peripherals clock
  */
    PeriphClkInit.PeriphClockSelection = RCC_PERIPHCLK_SPI1;
    PeriphClkInit.Spi1ClockSelection = RCC_SPI1CLKSOURCE_PCLK2;
    if (HAL_RCCEx_PeriphCLKConfig(&PeriphClkInit) != HAL_OK)
    {
      Error_Handler();
    }

    /* SPI1 clock enable */
    __HAL_RCC_SPI1_CLK_ENABLE();

    __HAL_RCC_GPIOB_CLK_ENABLE();
    __HAL_RCC_GPIOA_CLK_ENABLE();
    /**SPI1 GPIO Configuration
    PB4 (NJTRST)     ------> SPI1_SCK
    PB3 (JTDO/TRACESWO)     ------> SPI1_MISO
    PA15 (JTDI)     ------> SPI1_MOSI
    */
    GPIO_InitStruct.Pin = GPIO_PIN_4|GPIO_PIN_3;
    GPIO_InitStruct.Mode = GPIO_MODE_AF_PP;
    GPIO_InitStruct.Pull = GPIO_NOPULL;
    GPIO_InitStruct.Speed = GPIO_SPEED_FREQ_HIGH;
    GPIO_InitStruct.Alternate = GPIO_AF5_SPI1;
    HAL_GPIO_Init(GPIOB, &GPIO_InitStruct);

    GPIO_InitStruct.Pin = GPIO_PIN_15;
    GPIO_InitStruct.Mode = GPIO_MODE_AF_PP;
    GPIO_InitStruct.Pull = GPIO_NOPULL;
    GPIO_InitStruct.Speed = GPIO_SPEED_FREQ_HIGH;
    GPIO_InitStruct.Alternate = GPIO_AF5_SPI1;
    HAL_GPIO_Init(GPIOA, &GPIO_InitStruct);

    __HAL_SYSCFG_FASTMODEPLUS_ENABLE(SYSCFG_FASTMODEPLUS_PB3);

    __HAL_SYSCFG_FASTMODEPLUS_ENABLE(SYSCFG_FASTMODEPLUS_PA15);

  /* USER CODE BEGIN SPI1_MspInit 1 */

  /* USER CODE END SPI1_MspInit 1 */
  }
  else if(spiHandle->Instance==SPI3)
  {
  /* USER CODE BEGIN SPI3_MspInit 0 */

  /* USER CODE END SPI3_MspInit 0 */

  /** Initializes the peripherals clock
  */
    PeriphClkInit.PeriphClockSelection = RCC_PERIPHCLK_SPI3;
    PeriphClkInit.Spi3ClockSelection = RCC_SPI3CLKSOURCE_PCLK7;
    if (HAL_RCCEx_PeriphCLKConfig(&PeriphClkInit) != HAL_OK)
    {
      Error_Handler();
    }

    /* SPI3 clock enable */
    __HAL_RCC_SPI3_CLK_ENABLE();

    __HAL_RCC_GPIOA_CLK_ENABLE();
    __HAL_RCC_GPIOB_CLK_ENABLE();
    /**SPI3 GPIO Configuration
    PA0     ------> SPI3_SCK
    PB9     ------> SPI3_MISO
    PB8     ------> SPI3_MOSI
    */
    GPIO_InitStruct.Pin = GPIO_PIN_0;
    GPIO_InitStruct.Mode = GPIO_MODE_AF_PP;
    GPIO_InitStruct.Pull = GPIO_NOPULL;
    GPIO_InitStruct.Speed = GPIO_SPEED_FREQ_LOW;
    GPIO_InitStruct.Alternate = GPIO_AF6_SPI3;
    HAL_GPIO_Init(GPIOA, &GPIO_InitStruct);

    GPIO_InitStruct.Pin = GPIO_PIN_9|GPIO_PIN_8;
    GPIO_InitStruct.Mode = GPIO_MODE_AF_PP;
    GPIO_InitStruct.Pull = GPIO_NOPULL;
    GPIO_InitStruct.Speed = GPIO_SPEED_FREQ_LOW;
    GPIO_InitStruct.Alternate = GPIO_AF6_SPI3;
    HAL_GPIO_Init(GPIOB, &GPIO_InitStruct);

  /* USER CODE BEGIN SPI3_MspInit 1 */

  /* USER CODE END SPI3_MspInit 1 */
  }
}

void HAL_SPI_MspDeInit(SPI_HandleTypeDef* spiHandle)
{

  if(spiHandle->Instance==SPI1)
  {
  /* USER CODE BEGIN SPI1_MspDeInit 0 */

  /* USER CODE END SPI1_MspDeInit 0 */
    /* Peripheral clock disable */
    __HAL_RCC_SPI1_CLK_DISABLE();

    /**SPI1 GPIO Configuration
    PB4 (NJTRST)     ------> SPI1_SCK
    PB3 (JTDO/TRACESWO)     ------> SPI1_MISO
    PA15 (JTDI)     ------> SPI1_MOSI
    */
    HAL_GPIO_DeInit(GPIOB, GPIO_PIN_4|GPIO_PIN_3);

    HAL_GPIO_DeInit(GPIOA, GPIO_PIN_15);

  /* USER CODE BEGIN SPI1_MspDeInit 1 */

  /* USER CODE END SPI1_MspDeInit 1 */
  }
  else if(spiHandle->Instance==SPI3)
  {
  /* USER CODE BEGIN SPI3_MspDeInit 0 */

  /* USER CODE END SPI3_MspDeInit 0 */
    /* Peripheral clock disable */
    __HAL_RCC_SPI3_CLK_DISABLE();

    /**SPI3 GPIO Configuration
    PA0     ------> SPI3_SCK
    PB9     ------> SPI3_MISO
    PB8     ------> SPI3_MOSI
    */
    HAL_GPIO_DeInit(GPIOA, GPIO_PIN_0);

    HAL_GPIO_DeInit(GPIOB, GPIO_PIN_9|GPIO_PIN_8);

  /* USER CODE BEGIN SPI3_MspDeInit 1 */

  /* USER CODE END SPI3_MspDeInit 1 */
  }
}

/* USER CODE BEGIN 1 */

/* USER CODE END 1 */
