# Supplementary material for: RTOS-Integrated Time Synchronization for Self-Deployable Wireless Sensor Networks
Source: Sensors (Basel). 2026 Mar 29;26(7):2121. doi: 10.3390/s26072121 (PMC13074925; doi:10.3390/s26072121)
Supplement: Supplementary file 1 [file sensors-26-02121-s001.zip › sensors-4177123-supplementary/RTOS_WSN_Synchronization/Core/Src/stm32wbaxx_hal_msp.c]

/* USER CODE BEGIN Header */
/**
  ******************************************************************************
  * @file         stm32wbaxx_hal_msp.c
  * @brief        This file provides code for the MSP Initialization
  *               and de-Initialization codes.
  ******************************************************************************
  * @attention
  *
  * Copyright (c) 2023 STMicroelectronics.
  * All rights reserved.
  *
  * This software is licensed under terms that can be found in the LICENSE file
  * in the root directory of this software component.
  * If no LICENSE file comes with this software, it is provided AS-IS.
  *
  ******************************************************************************
  */
/* USER CODE END Header */

/* Includes ------------------------------------------------------------------*/
#include "main.h"
/* USER CODE BEGIN Includes */

/* USER CODE END Includes */

/* Private typedef -----------------------------------------------------------*/
/* USER CODE BEGIN TD */

/* USER CODE END TD */

/* Private define ------------------------------------------------------------*/
/* USER CODE BEGIN Define */

/* USER CODE END Define */

/* Private macro -------------------------------------------------------------*/
/* USER CODE BEGIN Macro */

/* USER CODE END Macro */

/* Private variables ---------------------------------------------------------*/
/* USER CODE BEGIN PV */

/* USER CODE END PV */

/* Private function prototypes -----------------------------------------------*/
/* USER CODE BEGIN PFP */

/* USER CODE END PFP */

/* External functions --------------------------------------------------------*/
/* USER CODE BEGIN ExternalFunctions */

/* USER CODE END ExternalFunctions */

/* USER CODE BEGIN 0 */

/* USER CODE END 0 */
/**
  * Initializes the Global MSP.
  */
void HAL_MspInit(void)
{

  /* USER CODE BEGIN MspInit 0 */

  /* USER CODE END MspInit 0 */

  __HAL_RCC_PWR_CLK_ENABLE();

  /* System interrupt init*/
  /* PendSV_IRQn interrupt configuration */
  HAL_NVIC_SetPriority(PendSV_IRQn, 15, 0);

  /* Peripheral interrupt init */
  /* RCC_IRQn interrupt configuration */
  HAL_NVIC_SetPriority(RCC_IRQn, 5, 0);
  HAL_NVIC_EnableIRQ(RCC_IRQn);
  /* IWDG_IRQn interrupt configuration */
  HAL_NVIC_SetPriority(IWDG_IRQn, 3, 0);
  HAL_NVIC_EnableIRQ(IWDG_IRQn);

  /* USER CODE BEGIN MspInit 1 */

  /* USER CODE END MspInit 1 */
}

/* USER CODE BEGIN 1 */

/* USER CODE END 1 */
