# Supplementary material for: RTOS-Integrated Time Synchronization for Self-Deployable Wireless Sensor Networks
Source: Sensors (Basel). 2026 Mar 29;26(7):2121. doi: 10.3390/s26072121 (PMC13074925; doi:10.3390/s26072121)
Supplement: Supplementary file 1 [file sensors-26-02121-s001.zip › sensors-4177123-supplementary/RTOS_WSN_Synchronization/Core/Src/stm32wbaxx_it.c]

/* USER CODE BEGIN Header */
/**
  ******************************************************************************
  * @file    stm32wbaxx_it.c
  * @brief   Interrupt Service Routines.
  ******************************************************************************
  * @attention
  *
  * Copyright (c) 2023 STMicroelectronics.
  * All rights reserved.
  *
  * This software is licensed under terms that can be found in the LICENSE file
  * in the root directory of this software component.
  * If no LICENSE file comes with this software, it is provided AS-IS.
  *
  ******************************************************************************
  */
/* USER CODE END Header */

/* Includes ------------------------------------------------------------------*/
#include "main.h"
#include "stm32wbaxx_it.h"
#include "FreeRTOS.h"
#include "task.h"
/* Private includes ----------------------------------------------------------*/
/* USER CODE BEGIN Includes */
#include "../../App/app_hal_sync.h"
#include "../../App/app_network_connect.h"
#include "../../App/app_sync.h"
#include <stdbool.h>
/* USER CODE END Includes */

/* Private typedef -----------------------------------------------------------*/
/* USER CODE BEGIN TD */

/* USER CODE END TD */

/* Private define ------------------------------------------------------------*/
/* USER CODE BEGIN PD */

/* USER CODE END PD */

/* Private macro -------------------------------------------------------------*/
/* USER CODE BEGIN PM */

/* USER CODE END PM */

/* Private variables ---------------------------------------------------------*/
/* USER CODE BEGIN PV */
//uint32_t subTickValueEXTI;
//uint32_t subTickValueEXTICheck;
//uint64_t tickCountDIO1Check;

/* USER CODE END PV */

/* Private function prototypes -----------------------------------------------*/
/* USER CODE BEGIN PFP */

/* USER CODE END PFP */

/* Private user code ---------------------------------------------------------*/
/* USER CODE BEGIN 0 */

/* USER CODE END 0 */

/* External variables --------------------------------------------------------*/
extern ADC_HandleTypeDef hadc4;
extern IWDG_HandleTypeDef hiwdg;
extern LPTIM_HandleTypeDef hlptim1;
extern LPTIM_HandleTypeDef hlptim2;
extern TIM_HandleTypeDef htim3;
/* USER CODE BEGIN EV */

extern uint64_t          tickCountGNSSPulse;
extern uint64_t          tickCountGNSSPulseCheck;
extern uint32_t          subTickValueGNSSPulse;
extern uint32_t          subTickValueGNSSPulseCheck;
extern uint32_t          alignRTOSWithEpoch;
extern uint32_t          setxTickCountAtGNSSPulse;
extern uint32_t          gnssPPSCounter;
extern uint32_t          subTickCounterTIM2;
extern double            subTickCountGNSSPulse;
extern uint64_t          xEpochnsGNSSPulse;
extern double            realSubTickNs;
extern volatile bool     tim3Done;
extern uint64_t          tickCountDIO1;
extern uint64_t          tickCountDIO1Check;
extern double            subTickCountDIO1;
extern uint32_t          subTickValueEXTI;
extern uint32_t          subTickValueEXTICheck;
extern uint32_t          tickAdded;
extern uint32_t          tickSubtracted;
extern uint32_t          tickAddedDIO1;
extern TickType_t        netConInterval;
extern uint32_t          gnssPulseCounter;
extern uint32_t          syncThreadIsWaitingForRadio;

/* USER CODE END EV */

/******************************************************************************/
/*           Cortex Processor Interruption and Exception Handlers          */
/******************************************************************************/
/**
  * @brief This function handles Non maskable interrupt.
  */
void NMI_Handler(void)
{
  /* USER CODE BEGIN NonMaskableInt_IRQn 0 */

  /* USER CODE END NonMaskableInt_IRQn 0 */
  /* USER CODE BEGIN NonMaskableInt_IRQn 1 */
  while (1)
  {
  }
  /* USER CODE END NonMaskableInt_IRQn 1 */
}

/**
  * @brief This function handles Hard fault interrupt.
  */
void HardFault_Handler(void)
{
  /* USER CODE BEGIN HardFault_IRQn 0 */

  /* USER CODE END HardFault_IRQn 0 */
  while (1)
  {
    /* USER CODE BEGIN W1_HardFault_IRQn 0 */
    /* USER CODE END W1_HardFault_IRQn 0 */
  }
}

/**
  * @brief This function handles Memory management fault.
  */
void MemManage_Handler(void)
{
  /* USER CODE BEGIN MemoryManagement_IRQn 0 */

  /* USER CODE END MemoryManagement_IRQn 0 */
  while (1)
  {
    /* USER CODE BEGIN W1_MemoryManagement_IRQn 0 */
    /* USER CODE END W1_MemoryManagement_IRQn 0 */
  }
}

/**
  * @brief This function handles Prefetch fault, memory access fault.
  */
void BusFault_Handler(void)
{
  /* USER CODE BEGIN BusFault_IRQn 0 */

  /* USER CODE END BusFault_IRQn 0 */
  while (1)
  {
    /* USER CODE BEGIN W1_BusFault_IRQn 0 */
    /* USER CODE END W1_BusFault_IRQn 0 */
  }
}

/**
  * @brief This function handles Undefined instruction or illegal state.
  */
void UsageFault_Handler(void)
{
  /* USER CODE BEGIN UsageFault_IRQn 0 */

  /* USER CODE END UsageFault_IRQn 0 */
  while (1)
  {
    /* USER CODE BEGIN W1_UsageFault_IRQn 0 */
    /* USER CODE END W1_UsageFault_IRQn 0 */
  }
}

/**
  * @brief This function handles Debug monitor.
  */
void DebugMon_Handler(void)
{
  /* USER CODE BEGIN DebugMonitor_IRQn 0 */

  /* USER CODE END DebugMonitor_IRQn 0 */
  /* USER CODE BEGIN DebugMonitor_IRQn 1 */

  /* USER CODE END DebugMonitor_IRQn 1 */
}

/******************************************************************************/
/* STM32WBAxx Peripheral Interrupt Handlers                                    */
/* Add here the Interrupt Handlers for the used peripherals.                  */
/* For the available peripheral interrupt handler names,                      */
/* please refer to the startup file (startup_stm32wbaxx.s).                    */
/******************************************************************************/

/**
  * @brief This function handles RCC non-secure global interrupt.
  */
void RCC_IRQHandler(void)
{
  /* USER CODE BEGIN RCC_IRQn 0 */

  /* USER CODE END RCC_IRQn 0 */
  /* USER CODE BEGIN RCC_IRQn 1 */

  /* USER CODE END RCC_IRQn 1 */
}

/**
  * @brief This function handles EXTI Line0 interrupt.
  */
void EXTI0_IRQHandler(void)
{
  /* USER CODE BEGIN EXTI0_IRQn 0 */

  /* USER CODE END EXTI0_IRQn 0 */
  HAL_GPIO_EXTI_IRQHandler(BUSY_SX1280_Pin);
  /* USER CODE BEGIN EXTI0_IRQn 1 */

  /* USER CODE END EXTI0_IRQn 1 */
}

/**
  * @brief This function handles EXTI Line1 interrupt.
  */
void EXTI1_IRQHandler(void)
{
  /* USER CODE BEGIN EXTI1_IRQn 0 */
  // this is the DIO1_SX1280_Pin
  subTickValueEXTI      = (uint32_t)(SYSTICK_CURRENT_VALUE_REG);
  tickCountDIO1         = (uint64_t)xTaskGetTickCountFromISR();
  if ((SysTick->CTRL >> 16) & 1U)
  {// overflow on SYSTICK_CURRENT_VALUE_REG -> SysTick_CTRL_COUNTFLAG = 1, tickCount has not been increased yet
    tickCountDIO1++;
    tickAddedDIO1++;
  }
  subTickCountDIO1 = (double) (SYSTICK_LOAD_REG - subTickValueEXTI + (uint32_t) 1);
  app_netw_con_notify_fromISR(NOTIFICATION_FROM_DIO1);
  if (syncThreadIsWaitingForRadio)
  {
    SyncThreadNotifyFromISR(NOTIFICATION_FROM_DIO1);
  }
  /* USER CODE END EXTI1_IRQn 0 */
  HAL_GPIO_EXTI_IRQHandler(DIO1_SX1280_Pin);
  /* USER CODE BEGIN EXTI1_IRQn 1 */

  /* USER CODE END EXTI1_IRQn 1 */
}

/**
  * @brief This function handles EXTI Line2 interrupt.
  */
void EXTI2_IRQHandler(void)
{
  /* USER CODE BEGIN EXTI2_IRQn 0 */
  // this is the DIO2_SX1280_Pin
  /* USER CODE END EXTI2_IRQn 0 */
  HAL_GPIO_EXTI_IRQHandler(DIO2_SX1280_Pin);
  /* USER CODE BEGIN EXTI2_IRQn 1 */

  /* USER CODE END EXTI2_IRQn 1 */
}

/**
  * @brief This function handles EXTI Line5 interrupt.
  */
void EXTI5_IRQHandler(void)
{
  /* USER CODE BEGIN EXTI5_IRQn 0 */
  // this is the INT1_ICM20948_Pin
  /* USER CODE END EXTI5_IRQn 0 */
  HAL_GPIO_EXTI_IRQHandler(INT1_ICM20948_Pin);
  /* USER CODE BEGIN EXTI5_IRQn 1 */

  /* USER CODE END EXTI5_IRQn 1 */
}

/**
  * @brief This function handles EXTI Line7 interrupt.
  */
void EXTI7_IRQHandler(void)
{
  /* USER CODE BEGIN EXTI7_IRQn 0 */

  /* USER CODE END EXTI7_IRQn 0 */
  HAL_GPIO_EXTI_IRQHandler(RTC_PPS_Pin);
  /* USER CODE BEGIN EXTI7_IRQn 1 */

  /* USER CODE END EXTI7_IRQn 1 */
}

/**
  * @brief This function handles EXTI Line11 interrupt.
  */
void EXTI11_IRQHandler(void)
{
  /* USER CODE BEGIN EXTI11_IRQn 0 */
  // this is the GNSS_PPS_Pin
#if SENSOR_HOST
  subTickValueGNSSPulse      = (uint32_t)(SYSTICK_CURRENT_VALUE_REG);
  tickCountGNSSPulse         = (uint64_t)(xTaskGetTickCountFromISR());
  if ((SysTick->CTRL >> 16) & 1U)
  {// overflow on SYSTICK_CURRENT_VALUE_REG -> SysTick_CTRL_COUNTFLAG = 1, tickCount has not been increased yet
	tickCountGNSSPulse++;
    tickAdded++;
  }
  subTickValueGNSSPulseCheck = (uint32_t)(SYSTICK_CURRENT_VALUE_REG);
  tickCountGNSSPulseCheck    = (uint64_t)xTaskGetTickCountFromISR();
  if (alignRTOSWithEpoch)
  {
    setxTickCountAtGNSSPulse = 1;
    alignRTOSWithEpoch       = 0;
  }
  if (!gnssPPSCounter)
  {
    subTickCounterTIM2       = TIM2->CNT; // number of counts during 1 GNSSPulse to determine the mean value of the frequency during the last GNSSPP10S
    TIM2->CNT                = 0;         // reset to 0 to start counting for the next GNSSP
    subTickCountGNSSPulse    = (double) (SYSTICK_LOAD_REG - subTickValueGNSSPulse + (uint32_t) 1); // the sysTickCounter counts down!
    app_hal_sync_notify_fromISR(NOTIFICATION_FROM_GNSSPULSE);
    gnssPPSCounter           = (netConInterval / 1000) - 1;
  }
  else
  {
    xEpochnsGNSSPulse        = tickCountGNSSPulse * (uint64_t)1000000 + (uint64_t)(((double) (SYSTICK_LOAD_REG - subTickValueGNSSPulse + (uint32_t) 1)) * realSubTickNs);
    gnssPPSCounter--;
  }
#endif
  /* USER CODE END EXTI11_IRQn 0 */
  HAL_GPIO_EXTI_IRQHandler(GNSS_PPS_Pin);
  /* USER CODE BEGIN EXTI11_IRQn 1 */

  /* USER CODE END EXTI11_IRQn 1 */
}

/**
  * @brief This function handles IWDG global interrupt.
  */
void IWDG_IRQHandler(void)
{
  /* USER CODE BEGIN IWDG_IRQn 0 */

  /* USER CODE END IWDG_IRQn 0 */
  HAL_IWDG_IRQHandler(&hiwdg);
  /* USER CODE BEGIN IWDG_IRQn 1 */

  /* USER CODE END IWDG_IRQn 1 */
}

/**
  * @brief This function handles TIM3 global interrupt.
  */
void TIM3_IRQHandler(void)
{
  /* USER CODE BEGIN TIM3_IRQn 0 */
  if (TIM3->SR & TIM_SR_UIF)
  {
    TIM3->SR &= ~TIM_SR_UIF;
    tim3Done = true;
  }
  /* USER CODE END TIM3_IRQn 0 */
  //HAL_TIM_IRQHandler(&htim3);
  /* USER CODE BEGIN TIM3_IRQn 1 */

  /* USER CODE END TIM3_IRQn 1 */
}

/**
  * @brief This function handles LPTIM1 global interrupt.
  */
void LPTIM1_IRQHandler(void)
{
  /* USER CODE BEGIN LPTIM1_IRQn 0 */

  /* USER CODE END LPTIM1_IRQn 0 */
  HAL_LPTIM_IRQHandler(&hlptim1);
  /* USER CODE BEGIN LPTIM1_IRQn 1 */

  /* USER CODE END LPTIM1_IRQn 1 */
}

/**
  * @brief This function handles LPTIM2 global interrupt.
  */
void LPTIM2_IRQHandler(void)
{
  /* USER CODE BEGIN LPTIM2_IRQn 0 */

  /* USER CODE END LPTIM2_IRQn 0 */
  HAL_LPTIM_IRQHandler(&hlptim2);
  /* USER CODE BEGIN LPTIM2_IRQn 1 */

  /* USER CODE END LPTIM2_IRQn 1 */
}

/**
  * @brief This function handles ADC4 (12bits) global interrupt.
  */
void ADC4_IRQHandler(void)
{
  /* USER CODE BEGIN ADC4_IRQn 0 */

  /* USER CODE END ADC4_IRQn 0 */
  HAL_ADC_IRQHandler(&hadc4);
  /* USER CODE BEGIN ADC4_IRQn 1 */

  /* USER CODE END ADC4_IRQn 1 */
}

/**
  * @brief This function handles PWR global WKUP pin interrupt.
  */
void WKUP_IRQHandler(void)
{
  /* USER CODE BEGIN WKUP_IRQn 0 */

  /* USER CODE END WKUP_IRQn 0 */
  HAL_PWR_WKUP_IRQHandler();
  /* USER CODE BEGIN WKUP_IRQn 1 */

  /* USER CODE END WKUP_IRQn 1 */
}

/* USER CODE BEGIN 1 */

/* USER CODE END 1 */
