# Supplementary material for: RTOS-Integrated Time Synchronization for Self-Deployable Wireless Sensor Networks
Source: Sensors (Basel). 2026 Mar 29;26(7):2121. doi: 10.3390/s26072121 (PMC13074925; doi:10.3390/s26072121)
Supplement: Supplementary file 1 [file sensors-26-02121-s001.zip › sensors-4177123-supplementary/RTOS_WSN_Synchronization/Debug/App/app_gateway.d]

App/app_gateway.o: ../App/app_gateway.c ../Core/Inc/main.h \
 ../Drivers/STM32WBAxx_HAL_Driver/Inc/stm32wbaxx_hal.h \
 ../Core/Inc/stm32wbaxx_hal_conf.h \
 ../Drivers/STM32WBAxx_HAL_Driver/Inc/stm32wbaxx_hal_dma.h \
 ../Drivers/STM32WBAxx_HAL_Driver/Inc/stm32wbaxx_hal_def.h \
 ../Drivers/CMSIS/Device/ST/STM32WBAxx/Include/stm32wbaxx.h \
 ../Drivers/CMSIS/Device/ST/STM32WBAxx/Include/stm32wba52xx.h \
 ../Drivers/CMSIS/Include/core_cm33.h \
 ../Drivers/CMSIS/Include/cmsis_version.h \
 ../Drivers/CMSIS/Include/cmsis_compiler.h \
 ../Drivers/CMSIS/Include/cmsis_gcc.h \
 ../Drivers/CMSIS/Include/mpu_armv8.h \
 ../Drivers/CMSIS/Device/ST/STM32WBAxx/Include/system_stm32wbaxx.h \
 ../Drivers/STM32WBAxx_HAL_Driver/Inc/Legacy/stm32_hal_legacy.h \
 ../Drivers/STM32WBAxx_HAL_Driver/Inc/stm32wbaxx_hal_dma_ex.h \
 ../Drivers/STM32WBAxx_HAL_Driver/Inc/stm32wbaxx_hal_adc.h \
 ../Drivers/STM32WBAxx_HAL_Driver/Inc/stm32wbaxx_ll_adc.h \
 ../Drivers/STM32WBAxx_HAL_Driver/Inc/stm32wbaxx_hal_adc_ex.h \
 ../Drivers/STM32WBAxx_HAL_Driver/Inc/stm32wbaxx_hal_cortex.h \
 ../Drivers/STM32WBAxx_HAL_Driver/Inc/stm32wbaxx_hal_exti.h \
 ../Drivers/STM32WBAxx_HAL_Driver/Inc/stm32wbaxx_hal_flash.h \
 ../Drivers/STM32WBAxx_HAL_Driver/Inc/stm32wbaxx_hal_flash_ex.h \
 ../Drivers/STM32WBAxx_HAL_Driver/Inc/stm32wbaxx_hal_gpio.h \
 ../Drivers/STM32WBAxx_HAL_Driver/Inc/stm32wbaxx_hal_gpio_ex.h \
 ../Drivers/STM32WBAxx_HAL_Driver/Inc/stm32wbaxx_hal_i2c.h \
 ../Drivers/STM32WBAxx_HAL_Driver/Inc/stm32wbaxx_hal_i2c_ex.h \
 ../Drivers/STM32WBAxx_HAL_Driver/Inc/stm32wbaxx_hal_icache.h \
 ../Drivers/STM32WBAxx_HAL_Driver/Inc/stm32wbaxx_hal_iwdg.h \
 ../Drivers/STM32WBAxx_HAL_Driver/Inc/stm32wbaxx_hal_lptim.h \
 ../Drivers/STM32WBAxx_HAL_Driver/Inc/stm32wbaxx_ll_lptim.h \
 ../Drivers/STM32WBAxx_HAL_Driver/Inc/stm32wbaxx_hal_pwr.h \
 ../Drivers/STM32WBAxx_HAL_Driver/Inc/stm32wbaxx_hal_pwr_ex.h \
 ../Drivers/STM32WBAxx_HAL_Driver/Inc/stm32wbaxx_hal_rcc.h \
 ../Drivers/STM32WBAxx_HAL_Driver/Inc/stm32wbaxx_ll_rcc.h \
 ../Drivers/STM32WBAxx_HAL_Driver/Inc/stm32wbaxx_hal_rcc_ex.h \
 ../Drivers/STM32WBAxx_HAL_Driver/Inc/stm32wbaxx_hal_spi.h \
 ../Drivers/STM32WBAxx_HAL_Driver/Inc/stm32wbaxx_hal_spi_ex.h \
 ../Drivers/STM32WBAxx_HAL_Driver/Inc/stm32wbaxx_hal_tim.h \
 ../Drivers/STM32WBAxx_HAL_Driver/Inc/stm32wbaxx_hal_tim_ex.h \
 ../Drivers/STM32WBAxx_HAL_Driver/Inc/stm32wbaxx_hal_uart.h \
 ../Drivers/STM32WBAxx_HAL_Driver/Inc/stm32wbaxx_hal_uart_ex.h \
 ../Middlewares/Third_Party/CMSIS/RTOS2/Include/cmsis_os2.h \
 ../Middlewares/Third_Party/FreeRTOS/Source/include/FreeRTOS.h \
 ../Core/Inc/FreeRTOSConfig.h \
 ../Middlewares/Third_Party/FreeRTOS/Source/include/projdefs.h \
 ../Middlewares/Third_Party/FreeRTOS/Source/include/portable.h \
 ../Middlewares/Third_Party/FreeRTOS/Source/include/deprecated_definitions.h \
 ../Middlewares/Third_Party/FreeRTOS/Source/portable/GCC/ARM_CM33_NTZ/non_secure/portmacro.h \
 ../Middlewares/Third_Party/FreeRTOS/Source/portable/GCC/ARM_CM33_NTZ/non_secure/portmacrocommon.h \
 ../Middlewares/Third_Party/FreeRTOS/Source/include/mpu_wrappers.h \
 ../Middlewares/Third_Party/FreeRTOS/Source/include/task.h \
 ../Middlewares/Third_Party/FreeRTOS/Source/include/list.h \
 ../Middlewares/Third_Party/FreeRTOS/Source/include/timers.h \
 ../Middlewares/Third_Party/FreeRTOS/Source/include/task.h \
 ../Middlewares/Third_Party/FreeRTOS/Source/include/queue.h \
 ../Middlewares/Third_Party/FreeRTOS/Source/include/semphr.h \
 ../Middlewares/Third_Party/FreeRTOS/Source/include/queue.h \
 ../Middlewares/Third_Party/FreeRTOS/Source/include/event_groups.h \
 ../Middlewares/Third_Party/FreeRTOS/Source/include/timers.h \
 ../Core/Inc/../../Middlewares/nanoprintf/nanoprintf.h \
 ../App/app_gateway.h ../Core/Inc/usart.h ../Core/Inc/main.h \
 ../App/../Drivers/SX1280/SX1280.h ../App/../Drivers/PCF2131/PCF2131.h \
 ../Core/Inc/spi.h ../Core/Inc/../../App/app_lorawan_crypto.h \
 ../Core/Inc/../../App/app_lorawan_defs.h ../App/app_imu.h \
 ../App/../Drivers/Invn/Devices/SensorTypes.h \
 ../App/../Drivers/Invn/Devices/../InvExport.h \
 ../App/../Drivers/Invn/Devices/../InvBool.h \
 ../App/../Drivers/Invn/Devices/DeviceIcm20948.h \
 ../App/../Drivers/Invn/Devices/../Devices/Device.h \
 ../App/../Drivers/Invn/Devices/../Devices/../InvBool.h \
 ../App/../Drivers/Invn/Devices/../Devices/../InvError.h \
 ../App/../Drivers/Invn/Devices/../Devices/../Devices/SensorTypes.h \
 ../App/../Drivers/Invn/Devices/../Devices/../Devices/SensorConfig.h \
 ../App/../Drivers/Invn/Devices/../Devices/../Devices/../InvBool.h \
 ../App/../Drivers/Invn/Devices/../Devices/../Devices/HostSerif.h \
 ../App/../Drivers/Invn/Devices/../Devices/../Devices/../InvExport.h \
 ../App/../Drivers/Invn/Devices/../Devices/../Devices/../InvError.h \
 ../App/../Drivers/Invn/Devices/../Devices/SerifHal.h \
 ../App/../Drivers/Invn/Devices/../Devices/Drivers/Icm20948/Icm20948.h \
 ../App/../Drivers/Invn/Devices/../Devices/Drivers/Icm20948/../../../InvExport.h \
 ../App/../Drivers/Invn/Devices/../Devices/Drivers/Icm20948/../../../InvBool.h \
 ../App/../Drivers/Invn/Devices/../Devices/Drivers/Icm20948/../../../InvError.h \
 ../App/../Drivers/Invn/Devices/../Devices/Drivers/Icm20948/Icm20948Setup.h \
 ../App/../Drivers/Invn/Devices/../Devices/Drivers/Icm20948/Icm20948Serif.h \
 ../App/../Drivers/Invn/Devices/../Devices/Drivers/Icm20948/Icm20948Transport.h \
 ../App/../Drivers/Invn/Devices/../Devices/Drivers/Icm20948/Icm20948DataConverter.h \
 ../App/../Drivers/Invn/Devices/../Devices/Drivers/Icm20948/Icm20948AuxCompassAkm.h \
 ../App/../Drivers/Invn/Devices/../Devices/Drivers/Icm20948/Icm20948SelfTest.h \
 ../Core/Inc/lptim.h ../App/app_MahonyAHRS.h ../App/app_MadgwickAHRS.h \
 ../App/app_adc.h ../Core/Inc/../../Drivers/Invn/Devices/Device.h \
 ../App/app_supercap.h ../Core/Inc/iwdg.h ../Core/Inc/idd_io_hal.h \
 ../Core/Inc/../../Drivers/Invn/Devices/HostSerif.h ../Core/Inc/spi.h \
 ../Core/Inc/ICM20948.h \
 ../Core/Inc/../../Drivers/Invn/Devices/Drivers/Icm20948/Icm20948Defs.h \
 ../Core/Inc/../../Drivers/Invn/Devices/Drivers/Icm20948/Icm20948Dmp3Driver.h \
 ../Core/Inc/../../Drivers/Invn/Devices/Drivers/Icm20948/Icm20948Dmp3Driver.h
../Core/Inc/main.h:
../Drivers/STM32WBAxx_HAL_Driver/Inc/stm32wbaxx_hal.h:
../Core/Inc/stm32wbaxx_hal_conf.h:
../Drivers/STM32WBAxx_HAL_Driver/Inc/stm32wbaxx_hal_dma.h:
../Drivers/STM32WBAxx_HAL_Driver/Inc/stm32wbaxx_hal_def.h:
../Drivers/CMSIS/Device/ST/STM32WBAxx/Include/stm32wbaxx.h:
../Drivers/CMSIS/Device/ST/STM32WBAxx/Include/stm32wba52xx.h:
../Drivers/CMSIS/Include/core_cm33.h:
../Drivers/CMSIS/Include/cmsis_version.h:
../Drivers/CMSIS/Include/cmsis_compiler.h:
../Drivers/CMSIS/Include/cmsis_gcc.h:
../Drivers/CMSIS/Include/mpu_armv8.h:
../Drivers/CMSIS/Device/ST/STM32WBAxx/Include/system_stm32wbaxx.h:
../Drivers/STM32WBAxx_HAL_Driver/Inc/Legacy/stm32_hal_legacy.h:
../Drivers/STM32WBAxx_HAL_Driver/Inc/stm32wbaxx_hal_dma_ex.h:
../Drivers/STM32WBAxx_HAL_Driver/Inc/stm32wbaxx_hal_adc.h:
../Drivers/STM32WBAxx_HAL_Driver/Inc/stm32wbaxx_ll_adc.h:
../Drivers/STM32WBAxx_HAL_Driver/Inc/stm32wbaxx_hal_adc_ex.h:
../Drivers/STM32WBAxx_HAL_Driver/Inc/stm32wbaxx_hal_cortex.h:
../Drivers/STM32WBAxx_HAL_Driver/Inc/stm32wbaxx_hal_exti.h:
../Drivers/STM32WBAxx_HAL_Driver/Inc/stm32wbaxx_hal_flash.h:
../Drivers/STM32WBAxx_HAL_Driver/Inc/stm32wbaxx_hal_flash_ex.h:
../Drivers/STM32WBAxx_HAL_Driver/Inc/stm32wbaxx_hal_gpio.h:
../Drivers/STM32WBAxx_HAL_Driver/Inc/stm32wbaxx_hal_gpio_ex.h:
../Drivers/STM32WBAxx_HAL_Driver/Inc/stm32wbaxx_hal_i2c.h:
../Drivers/STM32WBAxx_HAL_Driver/Inc/stm32wbaxx_hal_i2c_ex.h:
../Drivers/STM32WBAxx_HAL_Driver/Inc/stm32wbaxx_hal_icache.h:
../Drivers/STM32WBAxx_HAL_Driver/Inc/stm32wbaxx_hal_iwdg.h:
../Drivers/STM32WBAxx_HAL_Driver/Inc/stm32wbaxx_hal_lptim.h:
../Drivers/STM32WBAxx_HAL_Driver/Inc/stm32wbaxx_ll_lptim.h:
../Drivers/STM32WBAxx_HAL_Driver/Inc/stm32wbaxx_hal_pwr.h:
../Drivers/STM32WBAxx_HAL_Driver/Inc/stm32wbaxx_hal_pwr_ex.h:
../Drivers/STM32WBAxx_HAL_Driver/Inc/stm32wbaxx_hal_rcc.h:
../Drivers/STM32WBAxx_HAL_Driver/Inc/stm32wbaxx_ll_rcc.h:
../Drivers/STM32WBAxx_HAL_Driver/Inc/stm32wbaxx_hal_rcc_ex.h:
../Drivers/STM32WBAxx_HAL_Driver/Inc/stm32wbaxx_hal_spi.h:
../Drivers/STM32WBAxx_HAL_Driver/Inc/stm32wbaxx_hal_spi_ex.h:
../Drivers/STM32WBAxx_HAL_Driver/Inc/stm32wbaxx_hal_tim.h:
../Drivers/STM32WBAxx_HAL_Driver/Inc/stm32wbaxx_hal_tim_ex.h:
../Drivers/STM32WBAxx_HAL_Driver/Inc/stm32wbaxx_hal_uart.h:
../Drivers/STM32WBAxx_HAL_Driver/Inc/stm32wbaxx_hal_uart_ex.h:
../Middlewares/Third_Party/CMSIS/RTOS2/Include/cmsis_os2.h:
../Middlewares/Third_Party/FreeRTOS/Source/include/FreeRTOS.h:
../Core/Inc/FreeRTOSConfig.h:
../Middlewares/Third_Party/FreeRTOS/Source/include/projdefs.h:
../Middlewares/Third_Party/FreeRTOS/Source/include/portable.h:
../Middlewares/Third_Party/FreeRTOS/Source/include/deprecated_definitions.h:
../Middlewares/Third_Party/FreeRTOS/Source/portable/GCC/ARM_CM33_NTZ/non_secure/portmacro.h:
../Middlewares/Third_Party/FreeRTOS/Source/portable/GCC/ARM_CM33_NTZ/non_secure/portmacrocommon.h:
../Middlewares/Third_Party/FreeRTOS/Source/include/mpu_wrappers.h:
../Middlewares/Third_Party/FreeRTOS/Source/include/task.h:
../Middlewares/Third_Party/FreeRTOS/Source/include/list.h:
../Middlewares/Third_Party/FreeRTOS/Source/include/timers.h:
../Middlewares/Third_Party/FreeRTOS/Source/include/task.h:
../Middlewares/Third_Party/FreeRTOS/Source/include/queue.h:
../Middlewares/Third_Party/FreeRTOS/Source/include/semphr.h:
../Middlewares/Third_Party/FreeRTOS/Source/include/queue.h:
../Middlewares/Third_Party/FreeRTOS/Source/include/event_groups.h:
../Middlewares/Third_Party/FreeRTOS/Source/include/timers.h:
../Core/Inc/../../Middlewares/nanoprintf/nanoprintf.h:
../App/app_gateway.h:
../Core/Inc/usart.h:
../Core/Inc/main.h:
../App/../Drivers/SX1280/SX1280.h:
../App/../Drivers/PCF2131/PCF2131.h:
../Core/Inc/spi.h:
../Core/Inc/../../App/app_lorawan_crypto.h:
../Core/Inc/../../App/app_lorawan_defs.h:
../App/app_imu.h:
../App/../Drivers/Invn/Devices/SensorTypes.h:
../App/../Drivers/Invn/Devices/../InvExport.h:
../App/../Drivers/Invn/Devices/../InvBool.h:
../App/../Drivers/Invn/Devices/DeviceIcm20948.h:
../App/../Drivers/Invn/Devices/../Devices/Device.h:
../App/../Drivers/Invn/Devices/../Devices/../InvBool.h:
../App/../Drivers/Invn/Devices/../Devices/../InvError.h:
../App/../Drivers/Invn/Devices/../Devices/../Devices/SensorTypes.h:
../App/../Drivers/Invn/Devices/../Devices/../Devices/SensorConfig.h:
../App/../Drivers/Invn/Devices/../Devices/../Devices/../InvBool.h:
../App/../Drivers/Invn/Devices/../Devices/../Devices/HostSerif.h:
../App/../Drivers/Invn/Devices/../Devices/../Devices/../InvExport.h:
../App/../Drivers/Invn/Devices/../Devices/../Devices/../InvError.h:
../App/../Drivers/Invn/Devices/../Devices/SerifHal.h:
../App/../Drivers/Invn/Devices/../Devices/Drivers/Icm20948/Icm20948.h:
../App/../Drivers/Invn/Devices/../Devices/Drivers/Icm20948/../../../InvExport.h:
../App/../Drivers/Invn/Devices/../Devices/Drivers/Icm20948/../../../InvBool.h:
../App/../Drivers/Invn/Devices/../Devices/Drivers/Icm20948/../../../InvError.h:
../App/../Drivers/Invn/Devices/../Devices/Drivers/Icm20948/Icm20948Setup.h:
../App/../Drivers/Invn/Devices/../Devices/Drivers/Icm20948/Icm20948Serif.h:
../App/../Drivers/Invn/Devices/../Devices/Drivers/Icm20948/Icm20948Transport.h:
../App/../Drivers/Invn/Devices/../Devices/Drivers/Icm20948/Icm20948DataConverter.h:
../App/../Drivers/Invn/Devices/../Devices/Drivers/Icm20948/Icm20948AuxCompassAkm.h:
../App/../Drivers/Invn/Devices/../Devices/Drivers/Icm20948/Icm20948SelfTest.h:
../Core/Inc/lptim.h:
../App/app_MahonyAHRS.h:
../App/app_MadgwickAHRS.h:
../App/app_adc.h:
../Core/Inc/../../Drivers/Invn/Devices/Device.h:
../App/app_supercap.h:
../Core/Inc/iwdg.h:
../Core/Inc/idd_io_hal.h:
../Core/Inc/../../Drivers/Invn/Devices/HostSerif.h:
../Core/Inc/spi.h:
../Core/Inc/ICM20948.h:
../Core/Inc/../../Drivers/Invn/Devices/Drivers/Icm20948/Icm20948Defs.h:
../Core/Inc/../../Drivers/Invn/Devices/Drivers/Icm20948/Icm20948Dmp3Driver.h:
../Core/Inc/../../Drivers/Invn/Devices/Drivers/Icm20948/Icm20948Dmp3Driver.h:
