# Supplementary material for: RTOS-Integrated Time Synchronization for Self-Deployable Wireless Sensor Networks
Source: Sensors (Basel). 2026 Mar 29;26(7):2121. doi: 10.3390/s26072121 (PMC13074925; doi:10.3390/s26072121)
Supplement: Supplementary file 1 [file sensors-26-02121-s001.zip › sensors-4177123-supplementary/RTOS_WSN_Synchronization/Debug/App/app_gateway.su]

../App/../Drivers/Invn/Devices/../Devices/Device.h:679:19:inv_device_get_sensor_config	40	static
../App/../Drivers/Invn/Devices/DeviceIcm20948.h:101:30:inv_device_icm20948_get_base	16	static
../App/app_gateway.c:326:6:GatewayThreadInit	16	static
../App/app_gateway.c:340:6:GatewayThreadStart	408	static
../App/app_gateway.c:2691:6:GatewayNotifyFromISR	32	static
../App/app_gateway.c:2702:6:GatewayNotify	24	static
