# Supplementary material for: RTOS-Integrated Time Synchronization for Self-Deployable Wireless Sensor Networks
Source: Sensors (Basel). 2026 Mar 29;26(7):2121. doi: 10.3390/s26072121 (PMC13074925; doi:10.3390/s26072121)
Supplement: Supplementary file 1 [file sensors-26-02121-s001.zip › sensors-4177123-supplementary/RTOS_WSN_Synchronization/Debug/App/app_gnss.su]

../App/app_gnss.c:63:6:GNSSThreadInit	16	static
../App/app_gnss.c:78:6:StartGNSSThread	200	static
../App/app_gnss.c:1011:15:NMEA_ParseGPRMC	16	static
../App/app_gnss.c:1031:6:GNSS_DATA_GetGPRMCInfo	56	static
../App/app_gnss.c:1088:15:NMEA_ParseGPGGA	16	static
../App/app_gnss.c:1154:6:GNSS_DATA_GetGPGGAInfo	88	static
../App/app_gnss.c:1227:15:NMEA_ParseGSA	16	static
../App/app_gnss.c:1286:6:GNSS_DATA_GetGSAInfo	32	static
../App/app_gnss.c:1368:6:GNSS_DATA_GetGSVInfo	40	static
../App/app_gnss.c:1432:10:char2int	24	static
../App/app_gnss.c:1453:10:nmea_checksum	24	static
../App/app_gnss.c:1462:6:scan_utc	24	static
