# Supplementary material for: RTOS-Integrated Time Synchronization for Self-Deployable Wireless Sensor Networks
Source: Sensors (Basel). 2026 Mar 29;26(7):2121. doi: 10.3390/s26072121 (PMC13074925; doi:10.3390/s26072121)
Supplement: Supplementary file 1 [file sensors-26-02121-s001.zip › sensors-4177123-supplementary/RTOS_WSN_Synchronization/Debug/App/app_hal_pps.cyclo]

../App/app_hal_pps.c:28:6:HalPPSThreadInit	2
../App/app_hal_pps.c:45:6:StartHalPPSThread	2
../App/app_hal_pps.c:92:6:app_hal_pps_notify	2
