# Supplementary material for: RTOS-Integrated Time Synchronization for Self-Deployable Wireless Sensor Networks
Source: Sensors (Basel). 2026 Mar 29;26(7):2121. doi: 10.3390/s26072121 (PMC13074925; doi:10.3390/s26072121)
Supplement: Supplementary file 1 [file sensors-26-02121-s001.zip › sensors-4177123-supplementary/RTOS_WSN_Synchronization/Debug/App/app_hal_sync.cyclo]

../App/app_hal_sync.c:156:6:HalSyncThreadInit	2
../App/app_hal_sync.c:173:6:StartHalSyncThread	42
../App/app_hal_sync.c:815:6:app_hal_sync_notify_fromISR	3
