# Supplementary material for: RTOS-Integrated Time Synchronization for Self-Deployable Wireless Sensor Networks
Source: Sensors (Basel). 2026 Mar 29;26(7):2121. doi: 10.3390/s26072121 (PMC13074925; doi:10.3390/s26072121)
Supplement: Supplementary file 1 [file sensors-26-02121-s001.zip › sensors-4177123-supplementary/RTOS_WSN_Synchronization/Debug/App/app_imu.cyclo]

../App/../Drivers/Invn/Devices/../Devices/Device.h:199:19:inv_device_poll	2
../App/../Drivers/Invn/Devices/../Devices/Device.h:287:19:inv_device_ping_sensor	3
../App/../Drivers/Invn/Devices/../Devices/Device.h:335:19:inv_device_start_sensor	3
../App/../Drivers/Invn/Devices/../Devices/Device.h:356:19:inv_device_stop_sensor	3
../App/../Drivers/Invn/Devices/../Devices/Device.h:380:19:inv_device_set_sensor_period_us	3
../App/../Drivers/Invn/Devices/../Devices/Device.h:403:19:inv_device_set_sensor_period	1
../App/../Drivers/Invn/Devices/../Devices/Device.h:646:19:inv_device_set_sensor_config	3
../App/../Drivers/Invn/Devices/../Devices/Device.h:679:19:inv_device_get_sensor_config	3
../App/../Drivers/Invn/Devices/DeviceIcm20948.h:101:30:inv_device_icm20948_get_base	2
../App/app_imu.c:240:6:ImuThreadInit	2
../App/app_imu.c:252:6:ImuThreadStart	22
../App/app_imu.c:922:13:check_rc	2
../App/app_imu.c:933:6:inv_icm20948_sleep_us	1
../App/app_imu.c:941:10:inv_icm20948_get_time_us	1
../App/app_imu.c:952:13:sensor_event_cb	24
../App/app_imu.c:1376:6:ImuNotifyFromISR	3
../App/app_imu.c:1387:6:ICM20948_reset	1
../App/app_imu.c:1397:6:ICM_20948_sleepModeEnable	27
../App/app_imu.c:1464:15:float_to_fixed_euler	1
../App/app_imu.c:1470:15:float_to_fixed_quat	1
../App/app_imu.c:1476:6:imu_config_fsr_gyro	2
../App/app_imu.c:1527:6:imu_config_fsr_accel	2
../App/app_imu.c:1577:6:calibration_callback	10
../App/app_imu.c:1765:5:reset_DMP	1
../App/app_imu.c:1786:6:PollImuDevice	1
