# Supplementary material for: RTOS-Integrated Time Synchronization for Self-Deployable Wireless Sensor Networks
Source: Sensors (Basel). 2026 Mar 29;26(7):2121. doi: 10.3390/s26072121 (PMC13074925; doi:10.3390/s26072121)
Supplement: Supplementary file 1 [file sensors-26-02121-s001.zip › sensors-4177123-supplementary/RTOS_WSN_Synchronization/Debug/App/app_imu.su]

../App/../Drivers/Invn/Devices/../Devices/Device.h:199:19:inv_device_poll	16	static
../App/../Drivers/Invn/Devices/../Devices/Device.h:287:19:inv_device_ping_sensor	16	static
../App/../Drivers/Invn/Devices/../Devices/Device.h:335:19:inv_device_start_sensor	16	static
../App/../Drivers/Invn/Devices/../Devices/Device.h:356:19:inv_device_stop_sensor	16	static
../App/../Drivers/Invn/Devices/../Devices/Device.h:380:19:inv_device_set_sensor_period_us	24	static
../App/../Drivers/Invn/Devices/../Devices/Device.h:403:19:inv_device_set_sensor_period	24	static
../App/../Drivers/Invn/Devices/../Devices/Device.h:646:19:inv_device_set_sensor_config	40	static
../App/../Drivers/Invn/Devices/../Devices/Device.h:679:19:inv_device_get_sensor_config	40	static
../App/../Drivers/Invn/Devices/DeviceIcm20948.h:101:30:inv_device_icm20948_get_base	16	static
../App/app_imu.c:240:6:ImuThreadInit	16	static
../App/app_imu.c:252:6:ImuThreadStart	96	static
../App/app_imu.c:922:13:check_rc	16	static
../App/app_imu.c:933:6:inv_icm20948_sleep_us	24	static
../App/app_imu.c:941:10:inv_icm20948_get_time_us	8	static
../App/app_imu.c:952:13:sensor_event_cb	160	static
../App/app_imu.c:1376:6:ImuNotifyFromISR	32	static
../App/app_imu.c:1387:6:ICM20948_reset	8	static
../App/app_imu.c:1397:6:ICM_20948_sleepModeEnable	88	static
../App/app_imu.c:1464:15:float_to_fixed_euler	16	static
../App/app_imu.c:1470:15:float_to_fixed_quat	16	static
../App/app_imu.c:1476:6:imu_config_fsr_gyro	40	static
../App/app_imu.c:1527:6:imu_config_fsr_accel	40	static
../App/app_imu.c:1577:6:calibration_callback	32	static
../App/app_imu.c:1765:5:reset_DMP	32	static
../App/app_imu.c:1786:6:PollImuDevice	8	static
