# Supplementary material for: RTOS-Integrated Time Synchronization for Self-Deployable Wireless Sensor Networks
Source: Sensors (Basel). 2026 Mar 29;26(7):2121. doi: 10.3390/s26072121 (PMC13074925; doi:10.3390/s26072121)
Supplement: Supplementary file 1 [file sensors-26-02121-s001.zip › sensors-4177123-supplementary/RTOS_WSN_Synchronization/Debug/App/app_init.su]

../App/app_init.c:96:6:ProjectInit	16	static
../App/app_init.c:122:6:InitThreadInit	16	static
../App/app_init.c:137:6:InitThreadStart	312	static
../App/app_init.c:1220:6:InitThreadNotify	24	static
../App/app_init.c:1228:6:app_init_notify_fromISR	24	static
../App/app_init.c:1237:6:app_DIO1_notify_from_isr	24	static
