# Supplementary material for: RTOS-Integrated Time Synchronization for Self-Deployable Wireless Sensor Networks
Source: Sensors (Basel). 2026 Mar 29;26(7):2121. doi: 10.3390/s26072121 (PMC13074925; doi:10.3390/s26072121)
Supplement: Supplementary file 1 [file sensors-26-02121-s001.zip › sensors-4177123-supplementary/RTOS_WSN_Synchronization/Debug/App/app_lorawan_aes.su]

../App/app_lorawan_aes.c:323:13:copy_block	16	static
../App/app_lorawan_aes.c:350:13:copy_block_nn	24	static
../App/app_lorawan_aes.c:357:13:xor_block	16	static
../App/app_lorawan_aes.c:384:13:copy_and_key	24	static
../App/app_lorawan_aes.c:414:13:add_round_key	16	static
../App/app_lorawan_aes.c:419:13:shift_sub_rows	24	static
../App/app_lorawan_aes.c:437:13:inv_shift_sub_rows	24	static
../App/app_lorawan_aes.c:456:15:mix_sub_columns	32	static
../App/app_lorawan_aes.c:488:15:inv_mix_sub_columns	32	static
../App/app_lorawan_aes.c:522:13:aes_set_key	32	static
../App/app_lorawan_aes.c:577:13:aes_encrypt	48	static
../App/app_lorawan_aes.c:608:13:aes_cbc_encrypt	24	static
../App/app_lorawan_aes.c:631:13:aes_decrypt	48	static
../App/app_lorawan_aes.c:662:13:aes_cbc_decrypt	40	static
