# Supplementary material for: RTOS-Integrated Time Synchronization for Self-Deployable Wireless Sensor Networks
Source: Sensors (Basel). 2026 Mar 29;26(7):2121. doi: 10.3390/s26072121 (PMC13074925; doi:10.3390/s26072121)
Supplement: Supplementary file 1 [file sensors-26-02121-s001.zip › sensors-4177123-supplementary/RTOS_WSN_Synchronization/Debug/App/app_lorawan_crypto.cyclo]

../App/app_lorawan_crypto.c:105:6:compute_mic	4
../App/app_lorawan_crypto.c:159:6:lora_crypto_payload_encrypt	7
../App/app_lorawan_crypto.c:225:6:lora_crypto_payload_decrypt	7
../App/app_lorawan_crypto.c:338:6:lora_crypto_add_mic	1
../App/app_lorawan_crypto.c:345:5:check_mic	2
