# Supplementary material for: RTOS-Integrated Time Synchronization for Self-Deployable Wireless Sensor Networks
Source: Sensors (Basel). 2026 Mar 29;26(7):2121. doi: 10.3390/s26072121 (PMC13074925; doi:10.3390/s26072121)
Supplement: Supplementary file 1 [file sensors-26-02121-s001.zip › sensors-4177123-supplementary/RTOS_WSN_Synchronization/Debug/App/app_lorawan_utilities.cyclo]

../App/app_lorawan_utilities.c:52:6:memcpy1	2
../App/app_lorawan_utilities.c:60:6:memset1	2
../App/app_lorawan_utilities.c:68:10:lr1mac_utilities_crc	3
