# Supplementary material for: RTOS-Integrated Time Synchronization for Self-Deployable Wireless Sensor Networks
Source: Sensors (Basel). 2026 Mar 29;26(7):2121. doi: 10.3390/s26072121 (PMC13074925; doi:10.3390/s26072121)
Supplement: Supplementary file 1 [file sensors-26-02121-s001.zip › sensors-4177123-supplementary/RTOS_WSN_Synchronization/Debug/App/app_network_connect.cyclo]

../App/app_network_connect.c:348:6:NetConThreadInit	2
../App/app_network_connect.c:365:6:StartNetConThread	51
../App/app_network_connect.c:1713:6:BroadCastMyID	5
../App/app_network_connect.c:1822:6:ConfirmPairing	5
../App/app_network_connect.c:1976:6:ConfirmDataReceived	1
../App/app_network_connect.c:2072:6:app_netw_con_notify_fromISR	3
../App/app_network_connect.c:2083:6:NwConThreadNotify	2
