# Supplementary material for: RTOS-Integrated Time Synchronization for Self-Deployable Wireless Sensor Networks
Source: Sensors (Basel). 2026 Mar 29;26(7):2121. doi: 10.3390/s26072121 (PMC13074925; doi:10.3390/s26072121)
Supplement: Supplementary file 1 [file sensors-26-02121-s001.zip › sensors-4177123-supplementary/RTOS_WSN_Synchronization/Debug/Core/Src/adc.su]

../Core/Src/adc.c:30:6:MX_ADC4_Init	24	static
../Core/Src/adc.c:84:6:HAL_ADC_MspInit	112	static
../Core/Src/adc.c:130:6:HAL_ADC_MspDeInit	16	static
