# Supplementary material for: RTOS-Integrated Time Synchronization for Self-Deployable Wireless Sensor Networks
Source: Sensors (Basel). 2026 Mar 29;26(7):2121. doi: 10.3390/s26072121 (PMC13074925; doi:10.3390/s26072121)
Supplement: Supplementary file 1 [file sensors-26-02121-s001.zip › sensors-4177123-supplementary/RTOS_WSN_Synchronization/Debug/Core/Src/app_freertos.su]

../Core/Src/app_freertos.c:67:13:PreSleepProcessing	16	static
../Core/Src/app_freertos.c:72:13:PostSleepProcessing	16	static
../Core/Src/app_freertos.c:83:6:MX_FREERTOS_Init	8	static
../Core/Src/app_freertos.c:123:6:StartDefaultTask	16	static
