# Supplementary material for: RTOS-Integrated Time Synchronization for Self-Deployable Wireless Sensor Networks
Source: Sensors (Basel). 2026 Mar 29;26(7):2121. doi: 10.3390/s26072121 (PMC13074925; doi:10.3390/s26072121)
Supplement: Supplementary file 1 [file sensors-26-02121-s001.zip › sensors-4177123-supplementary/RTOS_WSN_Synchronization/Debug/Core/Src/i2c.cyclo]

../Core/Src/i2c.c:30:6:MX_I2C3_Init	4
../Core/Src/i2c.c:73:6:HAL_I2C_MspInit	3
../Core/Src/i2c.c:117:6:HAL_I2C_MspDeInit	2
