# Supplementary material for: RTOS-Integrated Time Synchronization for Self-Deployable Wireless Sensor Networks
Source: Sensors (Basel). 2026 Mar 29;26(7):2121. doi: 10.3390/s26072121 (PMC13074925; doi:10.3390/s26072121)
Supplement: Supplementary file 1 [file sensors-26-02121-s001.zip › sensors-4177123-supplementary/RTOS_WSN_Synchronization/Debug/Core/Src/idd_io_hal.cyclo]

../Core/Src/idd_io_hal.c:92:5:my_serif_open_adapter	1
../Core/Src/idd_io_hal.c:98:5:my_serif_close_adapter	1
../Core/Src/idd_io_hal.c:105:5:my_adapter_register_interrupt_callback	1
../Core/Src/idd_io_hal.c:125:9:spi_master_read_register	5
../Core/Src/idd_io_hal.c:206:9:spi_master_write_register	5
../Core/Src/idd_io_hal.c:290:13:cs_high	1
../Core/Src/idd_io_hal.c:295:13:cs_low	1
../Core/Src/idd_io_hal.c:314:6:select_userbank	5
../Core/Src/idd_io_hal.c:366:12:idd_io_hal_init_spi	1
../Core/Src/idd_io_hal.c:372:12:idd_io_hal_read_reg_spi	1
../Core/Src/idd_io_hal.c:377:12:idd_io_hal_write_reg_spi	1
../Core/Src/idd_io_hal.c:393:26:idd_io_hal_get_serif_instance_spi	1
