# Supplementary material for: RTOS-Integrated Time Synchronization for Self-Deployable Wireless Sensor Networks
Source: Sensors (Basel). 2026 Mar 29;26(7):2121. doi: 10.3390/s26072121 (PMC13074925; doi:10.3390/s26072121)
Supplement: Supplementary file 1 [file sensors-26-02121-s001.zip › sensors-4177123-supplementary/RTOS_WSN_Synchronization/Debug/Core/Src/lptim.su]

../Core/Src/lptim.c:31:6:MX_LPTIM1_Init	8	static
../Core/Src/lptim.c:61:6:MX_LPTIM2_Init	8	static
../Core/Src/lptim.c:91:6:HAL_LPTIM_MspInit	88	static
../Core/Src/lptim.c:147:6:HAL_LPTIM_MspDeInit	16	static
