# Supplementary material for: RTOS-Integrated Time Synchronization for Self-Deployable Wireless Sensor Networks
Source: Sensors (Basel). 2026 Mar 29;26(7):2121. doi: 10.3390/s26072121 (PMC13074925; doi:10.3390/s26072121)
Supplement: Supplementary file 1 [file sensors-26-02121-s001.zip › sensors-4177123-supplementary/RTOS_WSN_Synchronization/Debug/Core/Src/main.su]

../Core/Src/../../Middlewares/nanoprintf/nanoprintf.h:287:12:npf_min	16	static
../Core/Src/../../Middlewares/nanoprintf/nanoprintf.h:288:12:npf_max	16	static
../Core/Src/../../Middlewares/nanoprintf/nanoprintf.h:290:5:npf_parse_format_spec	24	static
../Core/Src/../../Middlewares/nanoprintf/nanoprintf.h:498:5:npf_itoa_rev	40	static
../Core/Src/../../Middlewares/nanoprintf/nanoprintf.h:505:5:npf_utoa_rev	48	static
../Core/Src/../../Middlewares/nanoprintf/nanoprintf.h:525:5:npf_fsplit_abs	240	static
../Core/Src/../../Middlewares/nanoprintf/nanoprintf.h:595:5:npf_ftoa_rev	80	static
../Core/Src/../../Middlewares/nanoprintf/nanoprintf.h:638:5:npf_bin_len	16	static
../Core/Src/../../Middlewares/nanoprintf/nanoprintf.h:676:6:npf_bufputc	24	static
../Core/Src/../../Middlewares/nanoprintf/nanoprintf.h:681:6:npf_bufputc_nop	16	static
../Core/Src/../../Middlewares/nanoprintf/nanoprintf.h:689:13:npf_putc_cnt	24	static
../Core/Src/../../Middlewares/nanoprintf/nanoprintf.h:703:5:npf_vpprintf	344	static
../Core/Src/../../Middlewares/nanoprintf/nanoprintf.h:1030:5:npf_pprintf	24	static
../Core/Src/../../Middlewares/nanoprintf/nanoprintf.h:1038:5:npf_snprintf	24	static
../Core/Src/../../Middlewares/nanoprintf/nanoprintf.h:1046:5:npf_vsnprintf	48	static
../Core/Src/main.c:593:5:main	8	static
../Core/Src/main.c:668:6:SystemClock_Config	104	static
../Core/Src/main.c:735:13:SystemPower_Config	8	static
../Core/Src/main.c:745:6:waitToPrint	8	static
../Core/Src/main.c:760:6:huart2print	16	static
../Core/Src/main.c:801:6:IsSPI3Available	24	static
../Core/Src/main.c:826:6:IsI2CAvailable	24	static
../Core/Src/main.c:926:6:HAL_ADC_ConvCpltCallback	16	static
../Core/Src/main.c:941:6:DelaySubticks	16	static
../Core/Src/main.c:964:10:GetTimeStampns	56	static
../Core/Src/main.c:991:10:get_timestamp_us	72	static
../Core/Src/main.c:1001:6:HAL_IWDG_EarlyWakeupCallback	32	static
../Core/Src/main.c:1071:6:HAL_GPIO_EXTI_Rising_Callback	16	static
../Core/Src/main.c:1324:6:Error_Handler	16	static,ignoring_inline_asm
