# Supplementary material for: RTOS-Integrated Time Synchronization for Self-Deployable Wireless Sensor Networks
Source: Sensors (Basel). 2026 Mar 29;26(7):2121. doi: 10.3390/s26072121 (PMC13074925; doi:10.3390/s26072121)
Supplement: Supplementary file 1 [file sensors-26-02121-s001.zip › sensors-4177123-supplementary/RTOS_WSN_Synchronization/Debug/Core/Src/spi.cyclo]

../Core/Src/spi.c:31:6:MX_SPI1_Init	3
../Core/Src/spi.c:80:6:MX_SPI3_Init	3
../Core/Src/spi.c:129:6:HAL_SPI_MspInit	5
../Core/Src/spi.c:226:6:HAL_SPI_MspDeInit	3
