# Supplementary material for: RTOS-Integrated Time Synchronization for Self-Deployable Wireless Sensor Networks
Source: Sensors (Basel). 2026 Mar 29;26(7):2121. doi: 10.3390/s26072121 (PMC13074925; doi:10.3390/s26072121)
Supplement: Supplementary file 1 [file sensors-26-02121-s001.zip › sensors-4177123-supplementary/RTOS_WSN_Synchronization/Debug/Core/Src/stm32wbaxx_it.cyclo]

../Core/Src/stm32wbaxx_it.c:107:6:NMI_Handler	1
../Core/Src/stm32wbaxx_it.c:122:6:HardFault_Handler	1
../Core/Src/stm32wbaxx_it.c:137:6:MemManage_Handler	1
../Core/Src/stm32wbaxx_it.c:152:6:BusFault_Handler	1
../Core/Src/stm32wbaxx_it.c:167:6:UsageFault_Handler	1
../Core/Src/stm32wbaxx_it.c:182:6:DebugMon_Handler	1
../Core/Src/stm32wbaxx_it.c:202:6:RCC_IRQHandler	1
../Core/Src/stm32wbaxx_it.c:215:6:EXTI0_IRQHandler	1
../Core/Src/stm32wbaxx_it.c:229:6:EXTI1_IRQHandler	2
../Core/Src/stm32wbaxx_it.c:258:6:EXTI2_IRQHandler	1
../Core/Src/stm32wbaxx_it.c:272:6:EXTI5_IRQHandler	1
../Core/Src/stm32wbaxx_it.c:286:6:EXTI7_IRQHandler	1
../Core/Src/stm32wbaxx_it.c:300:6:EXTI11_IRQHandler	4
../Core/Src/stm32wbaxx_it.c:352:6:IWDG_IRQHandler	1
../Core/Src/stm32wbaxx_it.c:366:6:TIM3_IRQHandler	2
../Core/Src/stm32wbaxx_it.c:384:6:LPTIM1_IRQHandler	1
../Core/Src/stm32wbaxx_it.c:398:6:LPTIM2_IRQHandler	1
../Core/Src/stm32wbaxx_it.c:412:6:ADC4_IRQHandler	1
../Core/Src/stm32wbaxx_it.c:426:6:WKUP_IRQHandler	1
