# Supplementary material for: RTOS-Integrated Time Synchronization for Self-Deployable Wireless Sensor Networks
Source: Sensors (Basel). 2026 Mar 29;26(7):2121. doi: 10.3390/s26072121 (PMC13074925; doi:10.3390/s26072121)
Supplement: Supplementary file 1 [file sensors-26-02121-s001.zip › sensors-4177123-supplementary/RTOS_WSN_Synchronization/Debug/Core/Src/subdir.mk]

################################################################################
# Automatically-generated file. Do not edit!
# Toolchain: GNU Tools for STM32 (12.3.rel1)
################################################################################

# Add inputs and outputs from these tool invocations to the build variables 
C_SRCS += \
../Core/Src/adc.c \
../Core/Src/app_freertos.c \
../Core/Src/gpio.c \
../Core/Src/i2c.c \
../Core/Src/icache.c \
../Core/Src/idd_io_hal.c \
../Core/Src/iwdg.c \
../Core/Src/lptim.c \
../Core/Src/main.c \
../Core/Src/memorymap.c \
../Core/Src/spi.c \
../Core/Src/stm32wbaxx_hal_msp.c \
../Core/Src/stm32wbaxx_it.c \
../Core/Src/syscalls.c \
../Core/Src/sysmem.c \
../Core/Src/system_stm32wbaxx.c \
../Core/Src/tim.c \
../Core/Src/usart.c 

OBJS += \
./Core/Src/adc.o \
./Core/Src/app_freertos.o \
./Core/Src/gpio.o \
./Core/Src/i2c.o \
./Core/Src/icache.o \
./Core/Src/idd_io_hal.o \
./Core/Src/iwdg.o \
./Core/Src/lptim.o \
./Core/Src/main.o \
./Core/Src/memorymap.o \
./Core/Src/spi.o \
./Core/Src/stm32wbaxx_hal_msp.o \
./Core/Src/stm32wbaxx_it.o \
./Core/Src/syscalls.o \
./Core/Src/sysmem.o \
./Core/Src/system_stm32wbaxx.o \
./Core/Src/tim.o \
./Core/Src/usart.o 

C_DEPS += \
./Core/Src/adc.d \
./Core/Src/app_freertos.d \
./Core/Src/gpio.d \
./Core/Src/i2c.d \
./Core/Src/icache.d \
./Core/Src/idd_io_hal.d \
./Core/Src/iwdg.d \
./Core/Src/lptim.d \
./Core/Src/main.d \
./Core/Src/memorymap.d \
./Core/Src/spi.d \
./Core/Src/stm32wbaxx_hal_msp.d \
./Core/Src/stm32wbaxx_it.d \
./Core/Src/syscalls.d \
./Core/Src/sysmem.d \
./Core/Src/system_stm32wbaxx.d \
./Core/Src/tim.d \
./Core/Src/usart.d 


# Each subdirectory must supply rules for building sources it contributes
Core/Src/%.o Core/Src/%.su Core/Src/%.cyclo: ../Core/Src/%.c Core/Src/subdir.mk
	arm-none-eabi-gcc "$<" -mcpu=cortex-m33 -std=gnu11 -g3 -DDEBUG -DUSE_HAL_DRIVER -DSTM32WBA52xx -c -I../Core/Inc -I../Drivers/STM32WBAxx_HAL_Driver/Inc -I../Drivers/STM32WBAxx_HAL_Driver/Inc/Legacy -I../Drivers/CMSIS/Device/ST/STM32WBAxx/Include -I../Drivers/CMSIS/Include -I../Middlewares/Third_Party/FreeRTOS/Source/include/ -I../Middlewares/Third_Party/FreeRTOS/Source/portable/GCC/ARM_CM33_NTZ/non_secure/ -I../Middlewares/Third_Party/FreeRTOS/Source/CMSIS_RTOS_V2/ -I../Middlewares/Third_Party/CMSIS/RTOS2/Include/ -O0 -ffunction-sections -fdata-sections -Wall -fstack-usage -fcyclomatic-complexity -MMD -MP -MF"$(@:%.o=%.d)" -MT"$@" --specs=nano.specs -mfpu=fpv5-sp-d16 -mfloat-abi=hard -mthumb -o "$@"

clean: clean-Core-2f-Src

clean-Core-2f-Src:
	-$(RM) ./Core/Src/adc.cyclo ./Core/Src/adc.d ./Core/Src/adc.o ./Core/Src/adc.su ./Core/Src/app_freertos.cyclo ./Core/Src/app_freertos.d ./Core/Src/app_freertos.o ./Core/Src/app_freertos.su ./Core/Src/gpio.cyclo ./Core/Src/gpio.d ./Core/Src/gpio.o ./Core/Src/gpio.su ./Core/Src/i2c.cyclo ./Core/Src/i2c.d ./Core/Src/i2c.o ./Core/Src/i2c.su ./Core/Src/icache.cyclo ./Core/Src/icache.d ./Core/Src/icache.o ./Core/Src/icache.su ./Core/Src/idd_io_hal.cyclo ./Core/Src/idd_io_hal.d ./Core/Src/idd_io_hal.o ./Core/Src/idd_io_hal.su ./Core/Src/iwdg.cyclo ./Core/Src/iwdg.d ./Core/Src/iwdg.o ./Core/Src/iwdg.su ./Core/Src/lptim.cyclo ./Core/Src/lptim.d ./Core/Src/lptim.o ./Core/Src/lptim.su ./Core/Src/main.cyclo ./Core/Src/main.d ./Core/Src/main.o ./Core/Src/main.su ./Core/Src/memorymap.cyclo ./Core/Src/memorymap.d ./Core/Src/memorymap.o ./Core/Src/memorymap.su ./Core/Src/spi.cyclo ./Core/Src/spi.d ./Core/Src/spi.o ./Core/Src/spi.su ./Core/Src/stm32wbaxx_hal_msp.cyclo ./Core/Src/stm32wbaxx_hal_msp.d ./Core/Src/stm32wbaxx_hal_msp.o ./Core/Src/stm32wbaxx_hal_msp.su ./Core/Src/stm32wbaxx_it.cyclo ./Core/Src/stm32wbaxx_it.d ./Core/Src/stm32wbaxx_it.o ./Core/Src/stm32wbaxx_it.su ./Core/Src/syscalls.cyclo ./Core/Src/syscalls.d ./Core/Src/syscalls.o ./Core/Src/syscalls.su ./Core/Src/sysmem.cyclo ./Core/Src/sysmem.d ./Core/Src/sysmem.o ./Core/Src/sysmem.su ./Core/Src/system_stm32wbaxx.cyclo ./Core/Src/system_stm32wbaxx.d ./Core/Src/system_stm32wbaxx.o ./Core/Src/system_stm32wbaxx.su ./Core/Src/tim.cyclo ./Core/Src/tim.d ./Core/Src/tim.o ./Core/Src/tim.su ./Core/Src/usart.cyclo ./Core/Src/usart.d ./Core/Src/usart.o ./Core/Src/usart.su

.PHONY: clean-Core-2f-Src
