# Supplementary material for: RTOS-Integrated Time Synchronization for Self-Deployable Wireless Sensor Networks
Source: Sensors (Basel). 2026 Mar 29;26(7):2121. doi: 10.3390/s26072121 (PMC13074925; doi:10.3390/s26072121)
Supplement: Supplementary file 1 [file sensors-26-02121-s001.zip › sensors-4177123-supplementary/RTOS_WSN_Synchronization/Debug/Core/Src/syscalls.cyclo]

../Core/Src/syscalls.c:44:6:initialise_monitor_handles	1
../Core/Src/syscalls.c:48:5:_getpid	1
../Core/Src/syscalls.c:53:5:_kill	1
../Core/Src/syscalls.c:61:6:_exit	1
../Core/Src/syscalls.c:67:27:_read	2
../Core/Src/syscalls.c:80:27:_write	2
../Core/Src/syscalls.c:92:5:_close	1
../Core/Src/syscalls.c:99:5:_fstat	1
../Core/Src/syscalls.c:106:5:_isatty	1
../Core/Src/syscalls.c:112:5:_lseek	1
../Core/Src/syscalls.c:120:5:_open	1
../Core/Src/syscalls.c:128:5:_wait	1
../Core/Src/syscalls.c:135:5:_unlink	1
../Core/Src/syscalls.c:142:5:_times	1
../Core/Src/syscalls.c:148:5:_stat	1
../Core/Src/syscalls.c:155:5:_link	1
../Core/Src/syscalls.c:163:5:_fork	1
../Core/Src/syscalls.c:169:5:_execve	1
