# Supplementary material for: RTOS-Integrated Time Synchronization for Self-Deployable Wireless Sensor Networks
Source: Sensors (Basel). 2026 Mar 29;26(7):2121. doi: 10.3390/s26072121 (PMC13074925; doi:10.3390/s26072121)
Supplement: Supplementary file 1 [file sensors-26-02121-s001.zip › sensors-4177123-supplementary/RTOS_WSN_Synchronization/Debug/Core/Src/tim.cyclo]

../Core/Src/tim.c:31:6:MX_TIM2_Init	4
../Core/Src/tim.c:71:6:MX_TIM3_Init	5
../Core/Src/tim.c:115:6:HAL_TIM_Base_MspInit	3
../Core/Src/tim.c:146:6:HAL_TIM_Base_MspDeInit	3
