# Supplementary material for: RTOS-Integrated Time Synchronization for Self-Deployable Wireless Sensor Networks
Source: Sensors (Basel). 2026 Mar 29;26(7):2121. doi: 10.3390/s26072121 (PMC13074925; doi:10.3390/s26072121)
Supplement: Supplementary file 1 [file sensors-26-02121-s001.zip › sensors-4177123-supplementary/RTOS_WSN_Synchronization/Debug/Core/Startup/subdir.mk]

################################################################################
# Automatically-generated file. Do not edit!
# Toolchain: GNU Tools for STM32 (12.3.rel1)
################################################################################

# Add inputs and outputs from these tool invocations to the build variables 
S_SRCS += \
../Core/Startup/startup_stm32wba52cgux.s 

OBJS += \
./Core/Startup/startup_stm32wba52cgux.o 

S_DEPS += \
./Core/Startup/startup_stm32wba52cgux.d 


# Each subdirectory must supply rules for building sources it contributes
Core/Startup/%.o: ../Core/Startup/%.s Core/Startup/subdir.mk
	arm-none-eabi-gcc -mcpu=cortex-m33 -g3 -DDEBUG -c -x assembler-with-cpp -MMD -MP -MF"$(@:%.o=%.d)" -MT"$@" --specs=nano.specs -mfpu=fpv5-sp-d16 -mfloat-abi=hard -mthumb -o "$@" "$<"

clean: clean-Core-2f-Startup

clean-Core-2f-Startup:
	-$(RM) ./Core/Startup/startup_stm32wba52cgux.d ./Core/Startup/startup_stm32wba52cgux.o

.PHONY: clean-Core-2f-Startup
