# Supplementary material for: RTOS-Integrated Time Synchronization for Self-Deployable Wireless Sensor Networks
Source: Sensors (Basel). 2026 Mar 29;26(7):2121. doi: 10.3390/s26072121 (PMC13074925; doi:10.3390/s26072121)
Supplement: Supplementary file 1 [file sensors-26-02121-s001.zip › sensors-4177123-supplementary/RTOS_WSN_Synchronization/Debug/Drivers/Invn/Devices/DeviceIcm20948.cyclo]

../Drivers/Invn/Devices/../Devices/../Devices/SensorTypes.h:386:20:inv_sensor_listener_notify	2
../Drivers/Invn/Devices/../Devices/Drivers/Icm20948/Icm20948.h:213:20:inv_icm20948_reset_states	1
../Drivers/Invn/Devices/DeviceIcm20948.c:56:33:idd_sensortype_2_driver	21
../Drivers/Invn/Devices/DeviceIcm20948.c:83:12:idd_driver_2_sensortype	21
../Drivers/Invn/Devices/DeviceIcm20948.c:117:12:host_serif_read_reg_legacy	1
../Drivers/Invn/Devices/DeviceIcm20948.c:128:12:host_serif_write_reg_legacy	1
../Drivers/Invn/Devices/DeviceIcm20948.c:135:6:inv_device_icm20948_init	1
../Drivers/Invn/Devices/DeviceIcm20948.c:152:6:inv_device_icm20948_init2	1
../Drivers/Invn/Devices/DeviceIcm20948.c:198:5:inv_device_icm20948_poll	1
../Drivers/Invn/Devices/DeviceIcm20948.c:204:5:inv_device_icm20948_whoami	1
../Drivers/Invn/Devices/DeviceIcm20948.c:211:5:inv_device_icm20948_reset	2
../Drivers/Invn/Devices/DeviceIcm20948.c:238:5:inv_device_icm20948_setup	2
../Drivers/Invn/Devices/DeviceIcm20948.c:276:5:inv_device_icm20948_cleanup	3
../Drivers/Invn/Devices/DeviceIcm20948.c:290:5:inv_device_icm20948_load	1
../Drivers/Invn/Devices/DeviceIcm20948.c:301:5:inv_device_icm20948_self_test	9
../Drivers/Invn/Devices/DeviceIcm20948.c:337:5:inv_device_icm20948_ping_sensor	22
../Drivers/Invn/Devices/DeviceIcm20948.c:370:5:inv_device_icm20948_enable_sensor	1
../Drivers/Invn/Devices/DeviceIcm20948.c:377:5:inv_device_icm20948_set_sensor_period_us	1
../Drivers/Invn/Devices/DeviceIcm20948.c:388:5:inv_device_icm20948_set_sensor_timeout	1
../Drivers/Invn/Devices/DeviceIcm20948.c:397:5:inv_device_icm20948_set_sensor_mounting_matrix	1
../Drivers/Invn/Devices/DeviceIcm20948.c:405:5:inv_device_icm20948_write_mems_register	1
../Drivers/Invn/Devices/DeviceIcm20948.c:415:5:inv_device_icm20948_read_mems_register	1
../Drivers/Invn/Devices/DeviceIcm20948.c:425:6:inv_device_icm20948_init_aux_compass	1
../Drivers/Invn/Devices/DeviceIcm20948.c:433:5:inv_device_icm20948_set_sensor_config	5
../Drivers/Invn/Devices/DeviceIcm20948.c:466:5:inv_device_icm20948_get_sensor_config	5
../Drivers/Invn/Devices/DeviceIcm20948.c:484:13:data_handler	2
../Drivers/Invn/Devices/DeviceIcm20948.c:496:19:build_sensor_event_data	13
../Drivers/Invn/Devices/DeviceIcm20948.c:566:19:build_sensor_event	2
