# Supplementary material for: RTOS-Integrated Time Synchronization for Self-Deployable Wireless Sensor Networks
Source: Sensors (Basel). 2026 Mar 29;26(7):2121. doi: 10.3390/s26072121 (PMC13074925; doi:10.3390/s26072121)
Supplement: Supplementary file 1 [file sensors-26-02121-s001.zip › sensors-4177123-supplementary/RTOS_WSN_Synchronization/Debug/Drivers/Invn/Devices/Drivers/Icm20948/Icm20948Augmented.su]

../Drivers/Invn/Devices/Drivers/Icm20948/Icm20948Augmented.c:47:5:inv_icm20948_augmented_init	16	static
../Drivers/Invn/Devices/Drivers/Icm20948/Icm20948Augmented.c:65:5:inv_icm20948_augmented_sensors_get_gravity	64	static
../Drivers/Invn/Devices/Drivers/Icm20948/Icm20948Augmented.c:88:5:inv_icm20948_augmented_sensors_get_linearacceleration	24	static
../Drivers/Invn/Devices/Drivers/Icm20948/Icm20948Augmented.c:102:5:inv_icm20948_augmented_sensors_get_orientation	88	static
../Drivers/Invn/Devices/Drivers/Icm20948/Icm20948Augmented.c:143:16:inv_icm20948_augmented_sensors_set_odr	16	static
../Drivers/Invn/Devices/Drivers/Icm20948/Icm20948Augmented.c:195:6:inv_icm20948_augmented_sensors_update_odr	32	static
