# Supplementary material for: RTOS-Integrated Time Synchronization for Self-Deployable Wireless Sensor Networks
Source: Sensors (Basel). 2026 Mar 29;26(7):2121. doi: 10.3390/s26072121 (PMC13074925; doi:10.3390/s26072121)
Supplement: Supplementary file 1 [file sensors-26-02121-s001.zip › sensors-4177123-supplementary/RTOS_WSN_Synchronization/Debug/Drivers/Invn/Devices/Drivers/Icm20948/Icm20948AuxCompassAkm.su]

../Drivers/Invn/Devices/Drivers/Icm20948/Icm20948AuxCompassAkm.c:139:6:inv_icm20948_register_aux_compass	16	static
../Drivers/Invn/Devices/Drivers/Icm20948/Icm20948AuxCompassAkm.c:195:5:inv_icm20948_setup_compass_akm	32	static
../Drivers/Invn/Devices/Drivers/Icm20948/Icm20948AuxCompassAkm.c:328:5:inv_icm20948_check_akm_self_test	72	static
../Drivers/Invn/Devices/Drivers/Icm20948/Icm20948AuxCompassAkm.c:498:5:inv_icm20948_write_akm_scale	24	static
../Drivers/Invn/Devices/Drivers/Icm20948/Icm20948AuxCompassAkm.c:522:5:inv_icm20948_read_akm_scale	16	static
../Drivers/Invn/Devices/Drivers/Icm20948/Icm20948AuxCompassAkm.c:549:5:inv_icm20948_suspend_akm	24	static
../Drivers/Invn/Devices/Drivers/Icm20948/Icm20948AuxCompassAkm.c:571:5:inv_icm20948_resume_akm	40	static
../Drivers/Invn/Devices/Drivers/Icm20948/Icm20948AuxCompassAkm.c:664:6:inv_icm20948_compass_getstate	16	static
../Drivers/Invn/Devices/Drivers/Icm20948/Icm20948AuxCompassAkm.c:669:5:inv_icm20948_compass_isconnected	16	static
../Drivers/Invn/Devices/Drivers/Icm20948/Icm20948AuxCompassAkm.c:685:5:inv_icm20948_compass_dmp_cal	144	static
../Drivers/Invn/Devices/Drivers/Icm20948/Icm20948AuxCompassAkm.c:770:5:inv_icm20948_apply_raw_compass_matrix	72	static
