# Supplementary material for: RTOS-Integrated Time Synchronization for Self-Deployable Wireless Sensor Networks
Source: Sensors (Basel). 2026 Mar 29;26(7):2121. doi: 10.3390/s26072121 (PMC13074925; doi:10.3390/s26072121)
Supplement: Supplementary file 1 [file sensors-26-02121-s001.zip › sensors-4177123-supplementary/RTOS_WSN_Synchronization/Debug/Drivers/Invn/Devices/Drivers/Icm20948/Icm20948AuxTransport.su]

../Drivers/Invn/Devices/Drivers/Icm20948/Icm20948AuxTransport.c:20:6:inv_icm20948_init_secondary	16	static
../Drivers/Invn/Devices/Drivers/Icm20948/Icm20948AuxTransport.c:64:5:inv_icm20948_read_secondary	32	static
../Drivers/Invn/Devices/Drivers/Icm20948/Icm20948AuxTransport.c:83:5:inv_icm20948_execute_read_secondary	40	static
../Drivers/Invn/Devices/Drivers/Icm20948/Icm20948AuxTransport.c:116:5:inv_icm20948_write_secondary	32	static
../Drivers/Invn/Devices/Drivers/Icm20948/Icm20948AuxTransport.c:136:5:inv_icm20948_execute_write_secondary	40	static
../Drivers/Invn/Devices/Drivers/Icm20948/Icm20948AuxTransport.c:153:6:inv_icm20948_secondary_saveI2cOdr	16	static
../Drivers/Invn/Devices/Drivers/Icm20948/Icm20948AuxTransport.c:158:6:inv_icm20948_secondary_restoreI2cOdr	16	static
../Drivers/Invn/Devices/Drivers/Icm20948/Icm20948AuxTransport.c:163:5:inv_icm20948_secondary_stop_channel	16	static
../Drivers/Invn/Devices/Drivers/Icm20948/Icm20948AuxTransport.c:168:5:inv_icm20948_secondary_enable_i2c	16	static
../Drivers/Invn/Devices/Drivers/Icm20948/Icm20948AuxTransport.c:174:5:inv_icm20948_secondary_disable_i2c	16	static
../Drivers/Invn/Devices/Drivers/Icm20948/Icm20948AuxTransport.c:181:5:inv_icm20948_secondary_set_odr	32	static
