# Supplementary material for: RTOS-Integrated Time Synchronization for Self-Deployable Wireless Sensor Networks
Source: Sensors (Basel). 2026 Mar 29;26(7):2121. doi: 10.3390/s26072121 (PMC13074925; doi:10.3390/s26072121)
Supplement: Supplementary file 1 [file sensors-26-02121-s001.zip › sensors-4177123-supplementary/RTOS_WSN_Synchronization/Debug/Drivers/Invn/Devices/Drivers/Icm20948/Icm20948DataBaseControl.cyclo]

../Drivers/Invn/Devices/Drivers/Icm20948/Icm20948DataBaseControl.c:34:15:inv_icm20948_ctrl_androidSensor_enabled	1
../Drivers/Invn/Devices/Drivers/Icm20948/Icm20948DataBaseControl.c:46:23:MinDelayGenActual	4
../Drivers/Invn/Devices/Drivers/Icm20948/Icm20948DataBaseControl.c:63:12:DividerRateSet	2
../Drivers/Invn/Devices/Drivers/Icm20948/Icm20948DataBaseControl.c:77:23:SampleRateDividerGet	1
../Drivers/Invn/Devices/Drivers/Icm20948/Icm20948DataBaseControl.c:88:23:getMinDlyAccel	11
../Drivers/Invn/Devices/Drivers/Icm20948/Icm20948DataBaseControl.c:150:23:getMinDlyGyro	6
../Drivers/Invn/Devices/Drivers/Icm20948/Icm20948DataBaseControl.c:193:23:getMinDlyCompass	5
../Drivers/Invn/Devices/Drivers/Icm20948/Icm20948DataBaseControl.c:224:5:inv_icm20948_base_control_init	23
../Drivers/Invn/Devices/Drivers/Icm20948/Icm20948DataBaseControl.c:278:12:inv_set_hw_smplrt_dmp_odrs	24
../Drivers/Invn/Devices/Drivers/Icm20948/Icm20948DataBaseControl.c:474:14:get_multiple_56_rate	9
../Drivers/Invn/Devices/Drivers/Icm20948/Icm20948DataBaseControl.c:502:5:inv_icm20948_set_odr	38
../Drivers/Invn/Devices/Drivers/Icm20948/Icm20948DataBaseControl.c:720:5:inv_icm20948_ctrl_get_odr	30
../Drivers/Invn/Devices/Drivers/Icm20948/Icm20948DataBaseControl.c:876:13:inv_reGenerate_sensorControl	6
../Drivers/Invn/Devices/Drivers/Icm20948/Icm20948DataBaseControl.c:907:13:inv_convert_androidSensor_to_control	9
../Drivers/Invn/Devices/Drivers/Icm20948/Icm20948DataBaseControl.c:945:5:inv_icm20948_ctrl_enable_sensor	4
../Drivers/Invn/Devices/Drivers/Icm20948/Icm20948DataBaseControl.c:963:12:inv_enable_sensor_internal	58
../Drivers/Invn/Devices/Drivers/Icm20948/Icm20948DataBaseControl.c:1242:6:inv_icm20948_ctrl_enable_activity_classifier	3
../Drivers/Invn/Devices/Drivers/Icm20948/Icm20948DataBaseControl.c:1260:6:inv_icm20948_ctrl_enable_tilt	3
../Drivers/Invn/Devices/Drivers/Icm20948/Icm20948DataBaseControl.c:1277:5:inv_icm20948_ctrl_enable_batch	2
../Drivers/Invn/Devices/Drivers/Icm20948/Icm20948DataBaseControl.c:1295:6:inv_icm20948_ctrl_set_batch_mode_status	2
../Drivers/Invn/Devices/Drivers/Icm20948/Icm20948DataBaseControl.c:1303:15:inv_icm20948_ctrl_get_batch_mode_status	1
../Drivers/Invn/Devices/Drivers/Icm20948/Icm20948DataBaseControl.c:1308:5:inv_icm20948_ctrl_set_batch_timeout	11
../Drivers/Invn/Devices/Drivers/Icm20948/Icm20948DataBaseControl.c:1343:5:inv_icm20948_ctrl_set_batch_timeout_ms	12
../Drivers/Invn/Devices/Drivers/Icm20948/Icm20948DataBaseControl.c:1384:16:inv_icm20948_ctrl_get_androidSensorsOn_mask	1
../Drivers/Invn/Devices/Drivers/Icm20948/Icm20948DataBaseControl.c:1389:16:inv_icm20948_ctrl_get_activitiy_classifier_on_flag	1
../Drivers/Invn/Devices/Drivers/Icm20948/Icm20948DataBaseControl.c:1398:5:inv_icm20948_ctrl_set_accel_quaternion_gain	5
../Drivers/Invn/Devices/Drivers/Icm20948/Icm20948DataBaseControl.c:1423:5:inv_icm20948_ctrl_set_accel_cal_params	8
../Drivers/Invn/Devices/Drivers/Icm20948/Icm20948DataBaseControl.c:1463:5:inv_icm20948_ctrl_enable_pickup	2
../Drivers/Invn/Devices/Drivers/Icm20948/Icm20948DataBaseControl.c:1474:5:inv_icm20948_ctrl_get_acc_bias	1
../Drivers/Invn/Devices/Drivers/Icm20948/Icm20948DataBaseControl.c:1479:5:inv_icm20948_ctrl_get_gyr_bias	1
../Drivers/Invn/Devices/Drivers/Icm20948/Icm20948DataBaseControl.c:1484:5:inv_icm20948_ctrl_get_mag_bias	1
../Drivers/Invn/Devices/Drivers/Icm20948/Icm20948DataBaseControl.c:1489:5:inv_icm20948_ctrl_set_acc_bias	1
../Drivers/Invn/Devices/Drivers/Icm20948/Icm20948DataBaseControl.c:1502:5:inv_icm20948_ctrl_set_gyr_bias	1
../Drivers/Invn/Devices/Drivers/Icm20948/Icm20948DataBaseControl.c:1515:5:inv_icm20948_ctrl_set_mag_bias	1
../Drivers/Invn/Devices/Drivers/Icm20948/Icm20948DataBaseControl.c:1527:22:sensor_needs_compass	6
../Drivers/Invn/Devices/Drivers/Icm20948/Icm20948DataBaseControl.c:1545:22:sensor_needs_bac_algo	3
