# Supplementary material for: RTOS-Integrated Time Synchronization for Self-Deployable Wireless Sensor Networks
Source: Sensors (Basel). 2026 Mar 29;26(7):2121. doi: 10.3390/s26072121 (PMC13074925; doi:10.3390/s26072121)
Supplement: Supplementary file 1 [file sensors-26-02121-s001.zip › sensors-4177123-supplementary/RTOS_WSN_Synchronization/Debug/Drivers/Invn/Devices/Drivers/Icm20948/Icm20948DataBaseDriver.su]

../Drivers/Invn/Devices/Drivers/Icm20948/Icm20948DataBaseDriver.c:28:6:inv_icm20948_prevent_lpen_control	16	static
../Drivers/Invn/Devices/Drivers/Icm20948/Icm20948DataBaseDriver.c:32:6:inv_icm20948_allow_lpen_control	16	static
../Drivers/Invn/Devices/Drivers/Icm20948/Icm20948DataBaseDriver.c:37:16:inv_icm20948_get_lpen_control	16	static
../Drivers/Invn/Devices/Drivers/Icm20948/Icm20948DataBaseDriver.c:51:5:inv_icm20948_set_chip_power_state	24	static
../Drivers/Invn/Devices/Drivers/Icm20948/Icm20948DataBaseDriver.c:107:9:inv_icm20948_get_chip_power_state	16	static
../Drivers/Invn/Devices/Drivers/Icm20948/Icm20948DataBaseDriver.c:114:5:inv_icm20948_wakeup_mems	24	static
../Drivers/Invn/Devices/Drivers/Icm20948/Icm20948DataBaseDriver.c:140:5:inv_icm20948_sleep_mems	24	static
../Drivers/Invn/Devices/Drivers/Icm20948/Icm20948DataBaseDriver.c:153:5:inv_icm20948_set_dmp_address	32	static
../Drivers/Invn/Devices/Drivers/Icm20948/Icm20948DataBaseDriver.c:175:5:inv_icm20948_set_secondary	24	static
../Drivers/Invn/Devices/Drivers/Icm20948/Icm20948DataBaseDriver.c:189:5:inv_icm20948_enter_duty_cycle_mode	24	static
../Drivers/Invn/Devices/Drivers/Icm20948/Icm20948DataBaseDriver.c:198:5:inv_icm20948_enter_low_noise_mode	24	static
../Drivers/Invn/Devices/Drivers/Icm20948/Icm20948DataBaseDriver.c:210:5:inv_icm20948_initialize_lower_driver	32	static
../Drivers/Invn/Devices/Drivers/Icm20948/Icm20948DataBaseDriver.c:321:13:activate_compass	16	static
../Drivers/Invn/Devices/Drivers/Icm20948/Icm20948DataBaseDriver.c:326:13:desactivate_compass	16	static
../Drivers/Invn/Devices/Drivers/Icm20948/Icm20948DataBaseDriver.c:331:5:inv_icm20948_get_compass_availability	16	static
../Drivers/Invn/Devices/Drivers/Icm20948/Icm20948DataBaseDriver.c:337:22:inv_is_gyro_enabled	16	static
../Drivers/Invn/Devices/Drivers/Icm20948/Icm20948DataBaseDriver.c:344:5:inv_icm20948_get_proximity_availability	16	static
../Drivers/Invn/Devices/Drivers/Icm20948/Icm20948DataBaseDriver.c:349:5:inv_icm20948_set_slave_compass_id	24	static
../Drivers/Invn/Devices/Drivers/Icm20948/Icm20948DataBaseDriver.c:380:5:inv_icm20948_set_gyro_divider	16	static
../Drivers/Invn/Devices/Drivers/Icm20948/Icm20948DataBaseDriver.c:386:15:inv_icm20948_get_gyro_divider	16	static
../Drivers/Invn/Devices/Drivers/Icm20948/Icm20948DataBaseDriver.c:391:5:inv_icm20948_set_secondary_divider	16	static
../Drivers/Invn/Devices/Drivers/Icm20948/Icm20948DataBaseDriver.c:397:16:inv_icm20948_get_secondary_divider	16	static
../Drivers/Invn/Devices/Drivers/Icm20948/Icm20948DataBaseDriver.c:402:5:inv_icm20948_set_accel_divider	24	static
../Drivers/Invn/Devices/Drivers/Icm20948/Icm20948DataBaseDriver.c:413:7:inv_icm20948_get_accel_divider	16	static
../Drivers/Invn/Devices/Drivers/Icm20948/Icm20948DataBaseDriver.c:423:10:inv_icm20948_get_odr_in_units	32	static
../Drivers/Invn/Devices/Drivers/Icm20948/Icm20948DataBaseDriver.c:475:5:inv_icm20948_set_gyro_sf	128	static
../Drivers/Invn/Devices/Drivers/Icm20948/Icm20948DataBaseDriver.c:514:5:inv_icm20948_set_gyro_fullscale	24	static
../Drivers/Invn/Devices/Drivers/Icm20948/Icm20948DataBaseDriver.c:524:9:inv_icm20948_get_gyro_fullscale	16	static
../Drivers/Invn/Devices/Drivers/Icm20948/Icm20948DataBaseDriver.c:530:5:inv_icm20948_set_icm20948_gyro_fullscale	32	static
../Drivers/Invn/Devices/Drivers/Icm20948/Icm20948DataBaseDriver.c:590:5:inv_icm20948_set_accel_fullscale	24	static
../Drivers/Invn/Devices/Drivers/Icm20948/Icm20948DataBaseDriver.c:600:9:inv_icm20948_get_accel_fullscale	16	static
../Drivers/Invn/Devices/Drivers/Icm20948/Icm20948DataBaseDriver.c:606:5:inv_icm20948_set_icm20948_accel_fullscale	32	static
../Drivers/Invn/Devices/Drivers/Icm20948/Icm20948DataBaseDriver.c:664:5:inv_icm20948_enable_hw_sensors	24	static
../Drivers/Invn/Devices/Drivers/Icm20948/Icm20948DataBaseDriver.c:695:5:inv_icm20948_set_serial_comm	16	static
../Drivers/Invn/Devices/Drivers/Icm20948/Icm20948DataBaseDriver.c:703:5:inv_icm20948_set_int1_assertion	24	static
../Drivers/Invn/Devices/Drivers/Icm20948/Icm20948DataBaseDriver.c:737:5:inv_icm20948_accel_read_hw_reg_data	32	static
