# Supplementary material for: RTOS-Integrated Time Synchronization for Self-Deployable Wireless Sensor Networks
Source: Sensors (Basel). 2026 Mar 29;26(7):2121. doi: 10.3390/s26072121 (PMC13074925; doi:10.3390/s26072121)
Supplement: Supplementary file 1 [file sensors-26-02121-s001.zip › sensors-4177123-supplementary/RTOS_WSN_Synchronization/Debug/Drivers/Invn/Devices/Drivers/Icm20948/Icm20948DataConverter.su]

../Drivers/Invn/Devices/Drivers/Icm20948/Icm20948DataConverter.c:21:13:invn_convert_quat_mult_fxp	32	static
../Drivers/Invn/Devices/Drivers/Icm20948/Icm20948DataConverter.c:36:13:invn_convert_quat_invert_fxp	16	static
../Drivers/Invn/Devices/Drivers/Icm20948/Icm20948DataConverter.c:44:6:inv_icm20948_q_mult_q_qi	32	static
../Drivers/Invn/Devices/Drivers/Icm20948/Icm20948DataConverter.c:59:6:inv_icm20948_convert_quat_rotate_fxp	88	static
../Drivers/Invn/Devices/Drivers/Icm20948/Icm20948DataConverter.c:74:6:inv_icm20948_set_chip_to_body	16	static
../Drivers/Invn/Devices/Drivers/Icm20948/Icm20948DataConverter.c:83:6:inv_icm20948_convert_rotation_vector	56	static
../Drivers/Invn/Devices/Drivers/Icm20948/Icm20948DataConverter.c:107:6:inv_icm20948_convert_rotation_vector_2	56	static
../Drivers/Invn/Devices/Drivers/Icm20948/Icm20948DataConverter.c:121:6:inv_icm20948_convert_rotation_vector_3	16	static
../Drivers/Invn/Devices/Drivers/Icm20948/Icm20948DataConverter.c:136:13:inv_rotation_to_quaternion	40	static
../Drivers/Invn/Devices/Drivers/Icm20948/Icm20948DataConverter.c:142:6:inv_icm20948_set_chip_to_body_axis_quaternion	112	static
../Drivers/Invn/Devices/Drivers/Icm20948/Icm20948DataConverter.c:169:6:inv_icm20948_convert_dmp3_to_body	40	static
../Drivers/Invn/Devices/Drivers/Icm20948/Icm20948DataConverter.c:179:16:inv_icm20948_int32_to_little8	16	static
../Drivers/Invn/Devices/Drivers/Icm20948/Icm20948DataConverter.c:188:7:inv_icm20948_convert_deg_to_rad	24	static
../Drivers/Invn/Devices/Drivers/Icm20948/Icm20948DataConverter.c:195:6:inv_icm20948_convert_mult_q30_fxp	48	static
../Drivers/Invn/Devices/Drivers/Icm20948/Icm20948DataConverter.c:204:5:inv_icm20948_convert_compute_scalar_part_fxp	32	static
../Drivers/Invn/Devices/Drivers/Icm20948/Icm20948DataConverter.c:219:6:inv_icm20948_convert_fast_sqrt_fxp	56	static
../Drivers/Invn/Devices/Drivers/Icm20948/Icm20948DataConverter.c:277:5:inv_icm20948_convert_test_limits_and_scale_fxp	40	static
../Drivers/Invn/Devices/Drivers/Icm20948/Icm20948DataConverter.c:333:9:inv_icm20948_convert_get_highest_bit_position	24	static
../Drivers/Invn/Devices/Drivers/Icm20948/Icm20948DataConverter.c:365:6:inv_icm20948_convert_matrix_to_quat_fxp	592	static
../Drivers/Invn/Devices/Drivers/Icm20948/Icm20948DataConverter.c:484:6:inv_icm20948_convert_sqrt_q30_fxp	24	static
../Drivers/Invn/Devices/Drivers/Icm20948/Icm20948DataConverter.c:513:6:inv_icm20948_convert_inv_sqrt_q30_fxp	48	static
../Drivers/Invn/Devices/Drivers/Icm20948/Icm20948DataConverter.c:564:6:inv_icm20948_convert_inverse_q30_fxp	24	static
../Drivers/Invn/Devices/Drivers/Icm20948/Icm20948DataConverter.c:596:6:inv_icm20948_convert_matrix_to_quat_flt	64	static
../Drivers/Invn/Devices/Drivers/Icm20948/Icm20948DataConverter.c:659:6:inv_icm20948_convert_mult_qfix_fxp	72	static
../Drivers/Invn/Devices/Drivers/Icm20948/Icm20948DataConverter.c:668:13:invn_convert_mult_q29_fxp	48	static
../Drivers/Invn/Devices/Drivers/Icm20948/Icm20948DataConverter.c:678:6:inv_icm20948_convert_quat_to_col_major_matrix_fxp	24	static
../Drivers/Invn/Devices/Drivers/Icm20948/Icm20948DataConverter.c:701:13:invn_convert_mult_q15_fxp	40	static
../Drivers/Invn/Devices/Drivers/Icm20948/Icm20948DataConverter.c:707:13:invn_convert_inv_sqrt_q15_fxp	48	static
../Drivers/Invn/Devices/Drivers/Icm20948/Icm20948DataConverter.c:766:13:invn_convert_inverse_q15_fxp	24	static
../Drivers/Invn/Devices/Drivers/Icm20948/Icm20948DataConverter.c:798:6:inv_icm20948_math_atan2_q15_fxp	48	static
../Drivers/Invn/Devices/Drivers/Icm20948/Icm20948DataConverter.c:850:10:inv_icm20948_convert_int16_to_big8	16	static
../Drivers/Invn/Devices/Drivers/Icm20948/Icm20948DataConverter.c:857:10:inv_icm20948_convert_int32_to_big8	16	static
../Drivers/Invn/Devices/Drivers/Icm20948/Icm20948DataConverter.c:866:9:inv_icm20948_convert_big8_to_int32	24	static
