# Supplementary material for: RTOS-Integrated Time Synchronization for Self-Deployable Wireless Sensor Networks
Source: Sensors (Basel). 2026 Mar 29;26(7):2121. doi: 10.3390/s26072121 (PMC13074925; doi:10.3390/s26072121)
Supplement: Supplementary file 1 [file sensors-26-02121-s001.zip › sensors-4177123-supplementary/RTOS_WSN_Synchronization/Debug/Drivers/Invn/Devices/Drivers/Icm20948/Icm20948Dmp3Driver.cyclo]

../Drivers/Invn/Devices/Drivers/Icm20948/Icm20948Dmp3Driver.c:37:5:inv_icm20948_load_firmware	1
../Drivers/Invn/Devices/Drivers/Icm20948/Icm20948Dmp3Driver.c:45:6:inv_icm20948_get_dmp_start_address	1
../Drivers/Invn/Devices/Drivers/Icm20948/Icm20948Dmp3Driver.c:72:5:dmp_icm20948_set_data_output_control1	1
../Drivers/Invn/Devices/Drivers/Icm20948/Icm20948Dmp3Driver.c:96:5:dmp_icm20948_set_data_output_control2	1
../Drivers/Invn/Devices/Drivers/Icm20948/Icm20948Dmp3Driver.c:113:5:dmp_icm20948_reset_control_registers	2
../Drivers/Invn/Devices/Drivers/Icm20948/Icm20948Dmp3Driver.c:158:5:dmp_icm20948_set_data_interrupt_control	2
../Drivers/Invn/Devices/Drivers/Icm20948/Icm20948Dmp3Driver.c:175:5:dmp_icm20948_set_FIFO_watermark	2
../Drivers/Invn/Devices/Drivers/Icm20948/Icm20948Dmp3Driver.c:196:5:dmp_icm20948_set_data_rdy_status	2
../Drivers/Invn/Devices/Drivers/Icm20948/Icm20948Dmp3Driver.c:226:5:dmp_icm20948_set_motion_event_control	1
../Drivers/Invn/Devices/Drivers/Icm20948/Icm20948Dmp3Driver.c:260:5:dmp_icm20948_set_sensor_rate	13
../Drivers/Invn/Devices/Drivers/Icm20948/Icm20948Dmp3Driver.c:323:5:dmp_icm20948_set_batchmode_params	2
../Drivers/Invn/Devices/Drivers/Icm20948/Icm20948Dmp3Driver.c:346:5:dmp_icm20948_set_bias_acc	2
../Drivers/Invn/Devices/Drivers/Icm20948/Icm20948Dmp3Driver.c:391:5:dmp_icm20948_set_bias_cmp	2
../Drivers/Invn/Devices/Drivers/Icm20948/Icm20948Dmp3Driver.c:434:5:dmp_icm20948_set_bias_gyr	2
../Drivers/Invn/Devices/Drivers/Icm20948/Icm20948Dmp3Driver.c:480:5:dmp_icm20948_get_bias_acc	2
../Drivers/Invn/Devices/Drivers/Icm20948/Icm20948Dmp3Driver.c:544:5:dmp_icm20948_get_bias_cmp	2
../Drivers/Invn/Devices/Drivers/Icm20948/Icm20948Dmp3Driver.c:608:5:dmp_icm20948_get_bias_gyr	2
../Drivers/Invn/Devices/Drivers/Icm20948/Icm20948Dmp3Driver.c:668:5:dmp_icm20948_set_gyro_sf	1
../Drivers/Invn/Devices/Drivers/Icm20948/Icm20948Dmp3Driver.c:682:5:dmp_icm20948_set_accel_feedback_gain	2
../Drivers/Invn/Devices/Drivers/Icm20948/Icm20948Dmp3Driver.c:703:5:dmp_icm20948_set_accel_cal_params	2
../Drivers/Invn/Devices/Drivers/Icm20948/Icm20948Dmp3Driver.c:728:5:dmp_icm20948_set_compass_cal_params	2
../Drivers/Invn/Devices/Drivers/Icm20948/Icm20948Dmp3Driver.c:746:5:dmp_icm20948_set_compass_matrix	2
../Drivers/Invn/Devices/Drivers/Icm20948/Icm20948Dmp3Driver.c:772:5:dmp_icm20948_get_pedometer_num_of_steps	2
../Drivers/Invn/Devices/Drivers/Icm20948/Icm20948Dmp3Driver.c:789:5:dmp_icm20948_set_pedometer_rate	1
../Drivers/Invn/Devices/Drivers/Icm20948/Icm20948Dmp3Driver.c:807:5:dmp_icm20948_set_wom_enable	3
../Drivers/Invn/Devices/Drivers/Icm20948/Icm20948Dmp3Driver.c:828:5:dmp_icm20948_set_wom_motion_threshold	2
../Drivers/Invn/Devices/Drivers/Icm20948/Icm20948Dmp3Driver.c:845:5:dmp_icm20948_set_wom_time_threshold	2
../Drivers/Invn/Devices/Drivers/Icm20948/Icm20948Dmp3Driver.c:871:5:dmp_icm20948_set_accel_fsr	7
../Drivers/Invn/Devices/Drivers/Icm20948/Icm20948Dmp3Driver.c:913:5:dmp_icm20948_set_accel_scale2	7
../Drivers/Invn/Devices/Drivers/Icm20948/Icm20948Dmp3Driver.c:952:5:dmp_icm20948_set_eis_auth_input	1
../Drivers/Invn/Devices/Drivers/Icm20948/Icm20948Dmp3Driver.c:966:5:dmp_icm20948_get_eis_auth_output	1
../Drivers/Invn/Devices/Drivers/Icm20948/Icm20948Dmp3Driver.c:982:5:dmp_icm20948_set_bac_rate	10
../Drivers/Invn/Devices/Drivers/Icm20948/Icm20948Dmp3Driver.c:1020:5:dmp_icm20948_set_b2s_rate	10
../Drivers/Invn/Devices/Drivers/Icm20948/Icm20948Dmp3Driver.c:1059:5:dmp_icm20948_set_B2S_matrix	2
../Drivers/Invn/Devices/Drivers/Icm20948/Icm20948Dmp3Driver.c:1085:5:dmp_icm20948_set_fp_rate	10
../Drivers/Invn/Devices/Drivers/Icm20948/Icm20948Dmp3Driver.c:1123:5:dmp_icm20948_reset_bac_states	2
../Drivers/Invn/Devices/Drivers/Icm20948/Icm20948Dmp3Driver.c:1172:5:dmp_icm20948_set_ped_y_ratio	1
