# Supplementary material for: RTOS-Integrated Time Synchronization for Self-Deployable Wireless Sensor Networks
Source: Sensors (Basel). 2026 Mar 29;26(7):2121. doi: 10.3390/s26072121 (PMC13074925; doi:10.3390/s26072121)
Supplement: Supplementary file 1 [file sensors-26-02121-s001.zip › sensors-4177123-supplementary/RTOS_WSN_Synchronization/Debug/Drivers/Invn/Devices/Drivers/Icm20948/Icm20948LoadFirmware.su]

../Drivers/Invn/Devices/Drivers/Icm20948/Icm20948LoadFirmware.c:23:5:inv_icm20948_firmware_load	72	static
../Drivers/Invn/Devices/Drivers/Icm20948/Icm20948LoadFirmware.c:164:6:print_hex	24	static
