# Supplementary material for: RTOS-Integrated Time Synchronization for Self-Deployable Wireless Sensor Networks
Source: Sensors (Basel). 2026 Mar 29;26(7):2121. doi: 10.3390/s26072121 (PMC13074925; doi:10.3390/s26072121)
Supplement: Supplementary file 1 [file sensors-26-02121-s001.zip › sensors-4177123-supplementary/RTOS_WSN_Synchronization/Debug/Drivers/Invn/Devices/Drivers/Icm20948/Icm20948MPUFifoControl.cyclo]

../Drivers/Invn/Devices/Drivers/Icm20948/Icm20948MPUFifoControl.c:27:5:inv_icm20948_mpu_set_FIFO_RST_Diamond	1
../Drivers/Invn/Devices/Drivers/Icm20948/Icm20948MPUFifoControl.c:41:5:inv_icm20948_identify_interrupt	4
../Drivers/Invn/Devices/Drivers/Icm20948/Icm20948MPUFifoControl.c:80:12:dmp_get_fifo_length	3
../Drivers/Invn/Devices/Drivers/Icm20948/Icm20948MPUFifoControl.c:111:12:dmp_reset_fifo	4
../Drivers/Invn/Devices/Drivers/Icm20948/Icm20948MPUFifoControl.c:151:12:dmp_read_fifo	3
../Drivers/Invn/Devices/Drivers/Icm20948/Icm20948MPUFifoControl.c:183:22:dmp_get_fifo_all	7
../Drivers/Invn/Devices/Drivers/Icm20948/Icm20948MPUFifoControl.c:221:22:get_packet_size_and_samplecnt	31
../Drivers/Invn/Devices/Drivers/Icm20948/Icm20948MPUFifoControl.c:322:12:check_fifo_decoded_headers	6
../Drivers/Invn/Devices/Drivers/Icm20948/Icm20948MPUFifoControl.c:369:12:extract_sample_cnt	5
../Drivers/Invn/Devices/Drivers/Icm20948/Icm20948MPUFifoControl.c:408:5:inv_icm20948_fifo_swmirror	4
../Drivers/Invn/Devices/Drivers/Icm20948/Icm20948MPUFifoControl.c:432:5:inv_icm20948_fifo_pop	5
../Drivers/Invn/Devices/Drivers/Icm20948/Icm20948MPUFifoControl.c:463:5:inv_icm20948_dmp_process_fifo	12
../Drivers/Invn/Devices/Drivers/Icm20948/Icm20948MPUFifoControl.c:536:13:inv_decode_3_32bit_elements	1
../Drivers/Invn/Devices/Drivers/Icm20948/Icm20948MPUFifoControl.c:542:13:inv_decode_3_16bit_elements	1
../Drivers/Invn/Devices/Drivers/Icm20948/Icm20948MPUFifoControl.c:554:5:inv_icm20948_inv_decode_one_ivory_fifo_packet	16
../Drivers/Invn/Devices/Drivers/Icm20948/Icm20948MPUFifoControl.c:654:5:inv_icm20948_dmp_get_accel	2
../Drivers/Invn/Devices/Drivers/Icm20948/Icm20948MPUFifoControl.c:661:5:inv_icm20948_dmp_get_raw_gyro	2
../Drivers/Invn/Devices/Drivers/Icm20948/Icm20948MPUFifoControl.c:671:5:inv_icm20948_dmp_get_gyro_bias	2
../Drivers/Invn/Devices/Drivers/Icm20948/Icm20948MPUFifoControl.c:679:5:inv_icm20948_dmp_get_calibrated_gyro	4
../Drivers/Invn/Devices/Drivers/Icm20948/Icm20948MPUFifoControl.c:692:5:inv_icm20948_dmp_get_6quaternion	2
../Drivers/Invn/Devices/Drivers/Icm20948/Icm20948MPUFifoControl.c:699:5:inv_icm20948_dmp_get_9quaternion	2
../Drivers/Invn/Devices/Drivers/Icm20948/Icm20948MPUFifoControl.c:706:5:inv_icm20948_dmp_get_gmrvquaternion	2
../Drivers/Invn/Devices/Drivers/Icm20948/Icm20948MPUFifoControl.c:713:5:inv_icm20948_dmp_get_raw_compass	2
../Drivers/Invn/Devices/Drivers/Icm20948/Icm20948MPUFifoControl.c:720:5:inv_icm20948_dmp_get_calibrated_compass	2
../Drivers/Invn/Devices/Drivers/Icm20948/Icm20948MPUFifoControl.c:727:5:inv_icm20948_dmp_get_bac_state	2
../Drivers/Invn/Devices/Drivers/Icm20948/Icm20948MPUFifoControl.c:734:5:inv_icm20948_dmp_get_bac_ts	2
../Drivers/Invn/Devices/Drivers/Icm20948/Icm20948MPUFifoControl.c:741:5:inv_icm20948_dmp_get_flip_pickup_state	2
../Drivers/Invn/Devices/Drivers/Icm20948/Icm20948MPUFifoControl.c:751:5:inv_icm20948_get_accel_accuracy	1
../Drivers/Invn/Devices/Drivers/Icm20948/Icm20948MPUFifoControl.c:759:5:inv_icm20948_get_gyro_accuracy	1
../Drivers/Invn/Devices/Drivers/Icm20948/Icm20948MPUFifoControl.c:767:5:inv_icm20948_get_mag_accuracy	1
../Drivers/Invn/Devices/Drivers/Icm20948/Icm20948MPUFifoControl.c:775:5:inv_icm20948_get_gmrv_accuracy	1
../Drivers/Invn/Devices/Drivers/Icm20948/Icm20948MPUFifoControl.c:783:5:inv_icm20948_get_rv_accuracy	1
