# Supplementary material for: RTOS-Integrated Time Synchronization for Self-Deployable Wireless Sensor Networks
Source: Sensors (Basel). 2026 Mar 29;26(7):2121. doi: 10.3390/s26072121 (PMC13074925; doi:10.3390/s26072121)
Supplement: Supplementary file 1 [file sensors-26-02121-s001.zip › sensors-4177123-supplementary/RTOS_WSN_Synchronization/Debug/Drivers/Invn/Devices/Drivers/Icm20948/Icm20948SelfTest.d]

Drivers/Invn/Devices/Drivers/Icm20948/Icm20948SelfTest.o: \
 ../Drivers/Invn/Devices/Drivers/Icm20948/Icm20948SelfTest.c \
 ../Drivers/Invn/Devices/Drivers/Icm20948/Icm20948.h \
 ../Drivers/Invn/Devices/Drivers/Icm20948/../../../InvExport.h \
 ../Drivers/Invn/Devices/Drivers/Icm20948/../../../InvBool.h \
 ../Drivers/Invn/Devices/Drivers/Icm20948/../../../InvError.h \
 ../Drivers/Invn/Devices/Drivers/Icm20948/Icm20948Setup.h \
 ../Drivers/Invn/Devices/Drivers/Icm20948/Icm20948Serif.h \
 ../Drivers/Invn/Devices/Drivers/Icm20948/Icm20948Transport.h \
 ../Drivers/Invn/Devices/Drivers/Icm20948/Icm20948DataConverter.h \
 ../Drivers/Invn/Devices/Drivers/Icm20948/Icm20948AuxCompassAkm.h \
 ../Drivers/Invn/Devices/Drivers/Icm20948/Icm20948SelfTest.h \
 ../Drivers/Invn/Devices/Drivers/Icm20948/Icm20948Defs.h \
 ../Drivers/Invn/Devices/Drivers/Icm20948/Icm20948Dmp3Driver.h \
 ../Drivers/Invn/Devices/Drivers/Icm20948/Icm20948DataBaseDriver.h
../Drivers/Invn/Devices/Drivers/Icm20948/Icm20948.h:
../Drivers/Invn/Devices/Drivers/Icm20948/../../../InvExport.h:
../Drivers/Invn/Devices/Drivers/Icm20948/../../../InvBool.h:
../Drivers/Invn/Devices/Drivers/Icm20948/../../../InvError.h:
../Drivers/Invn/Devices/Drivers/Icm20948/Icm20948Setup.h:
../Drivers/Invn/Devices/Drivers/Icm20948/Icm20948Serif.h:
../Drivers/Invn/Devices/Drivers/Icm20948/Icm20948Transport.h:
../Drivers/Invn/Devices/Drivers/Icm20948/Icm20948DataConverter.h:
../Drivers/Invn/Devices/Drivers/Icm20948/Icm20948AuxCompassAkm.h:
../Drivers/Invn/Devices/Drivers/Icm20948/Icm20948SelfTest.h:
../Drivers/Invn/Devices/Drivers/Icm20948/Icm20948Defs.h:
../Drivers/Invn/Devices/Drivers/Icm20948/Icm20948Dmp3Driver.h:
../Drivers/Invn/Devices/Drivers/Icm20948/Icm20948DataBaseDriver.h:
