# Supplementary material for: RTOS-Integrated Time Synchronization for Self-Deployable Wireless Sensor Networks
Source: Sensors (Basel). 2026 Mar 29;26(7):2121. doi: 10.3390/s26072121 (PMC13074925; doi:10.3390/s26072121)
Supplement: Supplementary file 1 [file sensors-26-02121-s001.zip › sensors-4177123-supplementary/RTOS_WSN_Synchronization/Debug/Drivers/Invn/Devices/Drivers/Icm20948/Icm20948SelfTest.su]

../Drivers/Invn/Devices/Drivers/Icm20948/Icm20948SelfTest.c:105:12:inv_save_setting	24	static
../Drivers/Invn/Devices/Drivers/Icm20948/Icm20948SelfTest.c:144:12:inv_recover_setting	24	static
../Drivers/Invn/Devices/Drivers/Icm20948/Icm20948SelfTest.c:204:12:inv_check_accelgyro_self_test	64	static
../Drivers/Invn/Devices/Drivers/Icm20948/Icm20948SelfTest.c:254:12:inv_setup_selftest	24	static
../Drivers/Invn/Devices/Drivers/Icm20948/Icm20948SelfTest.c:322:12:inv_selftest_read_samples	48	static
../Drivers/Invn/Devices/Drivers/Icm20948/Icm20948SelfTest.c:362:12:inv_do_test_accelgyro	40	static
../Drivers/Invn/Devices/Drivers/Icm20948/Icm20948SelfTest.c:414:5:inv_icm20948_run_selftest	96	static
