# Supplementary material for: RTOS-Integrated Time Synchronization for Self-Deployable Wireless Sensor Networks
Source: Sensors (Basel). 2026 Mar 29;26(7):2121. doi: 10.3390/s26072121 (PMC13074925; doi:10.3390/s26072121)
Supplement: Supplementary file 1 [file sensors-26-02121-s001.zip › sensors-4177123-supplementary/RTOS_WSN_Synchronization/Debug/Drivers/Invn/Devices/Drivers/Icm20948/Icm20948Setup.cyclo]

../Drivers/Invn/Devices/Drivers/Icm20948/Icm20948Transport.h:63:19:inv_icm20948_read_reg_one	1
../Drivers/Invn/Devices/Drivers/Icm20948/Icm20948Setup.c:55:16:sensor_type_2_android_sensor	21
../Drivers/Invn/Devices/Drivers/Icm20948/Icm20948Setup.c:82:26:inv_icm20948_sensor_android_2_sensor_type	21
../Drivers/Invn/Devices/Drivers/Icm20948/Icm20948Setup.c:109:12:skip_sensor	2
../Drivers/Invn/Devices/Drivers/Icm20948/Icm20948Setup.c:121:5:inv_icm20948_get_whoami	1
../Drivers/Invn/Devices/Drivers/Icm20948/Icm20948Setup.c:127:6:inv_icm20948_init_matrix	1
../Drivers/Invn/Devices/Drivers/Icm20948/Icm20948Setup.c:147:5:inv_icm20948_init_structure	2
../Drivers/Invn/Devices/Drivers/Icm20948/Icm20948Setup.c:162:5:inv_icm20948_initialize	4
../Drivers/Invn/Devices/Drivers/Icm20948/Icm20948Setup.c:185:5:inv_icm20948_init_scale	1
../Drivers/Invn/Devices/Drivers/Icm20948/Icm20948Setup.c:193:5:inv_icm20948_set_fsr	14
../Drivers/Invn/Devices/Drivers/Icm20948/Icm20948Setup.c:231:5:inv_icm20948_get_fsr	14
../Drivers/Invn/Devices/Drivers/Icm20948/Icm20948Setup.c:273:5:inv_icm20948_set_bias	5
../Drivers/Invn/Devices/Drivers/Icm20948/Icm20948Setup.c:316:5:inv_icm20948_get_bias	5
../Drivers/Invn/Devices/Drivers/Icm20948/Icm20948Setup.c:359:5:inv_icm20948_set_lowpower_or_highperformance	2
../Drivers/Invn/Devices/Drivers/Icm20948/Icm20948Setup.c:369:5:inv_icm20948_get_lowpower_or_highperformance	1
../Drivers/Invn/Devices/Drivers/Icm20948/Icm20948Setup.c:376:13:DmpDriver_convertion	2
../Drivers/Invn/Devices/Drivers/Icm20948/Icm20948Setup.c:385:5:inv_icm20948_set_matrix	10
../Drivers/Invn/Devices/Drivers/Icm20948/Icm20948Setup.c:420:5:inv_icm20948_initialize_auxiliary	2
../Drivers/Invn/Devices/Drivers/Icm20948/Icm20948Setup.c:427:5:inv_icm20948_soft_reset	1
../Drivers/Invn/Devices/Drivers/Icm20948/Icm20948Setup.c:436:5:inv_icm20948_enable_sensor	3
../Drivers/Invn/Devices/Drivers/Icm20948/Icm20948Setup.c:450:5:inv_icm20948_set_sensor_period	2
../Drivers/Invn/Devices/Drivers/Icm20948/Icm20948Setup.c:463:5:inv_icm20948_enable_batch_timeout	4
../Drivers/Invn/Devices/Drivers/Icm20948/Icm20948Setup.c:479:5:inv_icm20948_load	1
../Drivers/Invn/Devices/Drivers/Icm20948/Icm20948Setup.c:485:12:inv_icm20948_is_streamed_sensor	3
../Drivers/Invn/Devices/Drivers/Icm20948/Icm20948Setup.c:504:16:inv_icm20948_updateTs	9
../Drivers/Invn/Devices/Drivers/Icm20948/Icm20948Setup.c:562:5:inv_icm20948_poll_sensor	62
