# Supplementary material for: RTOS-Integrated Time Synchronization for Self-Deployable Wireless Sensor Networks
Source: Sensors (Basel). 2026 Mar 29;26(7):2121. doi: 10.3390/s26072121 (PMC13074925; doi:10.3390/s26072121)
Supplement: Supplementary file 1 [file sensors-26-02121-s001.zip › sensors-4177123-supplementary/RTOS_WSN_Synchronization/Debug/Drivers/Invn/Devices/Drivers/Icm20948/Icm20948Setup.su]

../Drivers/Invn/Devices/Drivers/Icm20948/Icm20948Transport.h:63:19:inv_icm20948_read_reg_one	24	static
../Drivers/Invn/Devices/Drivers/Icm20948/Icm20948Setup.c:55:16:sensor_type_2_android_sensor	16	static
../Drivers/Invn/Devices/Drivers/Icm20948/Icm20948Setup.c:82:26:inv_icm20948_sensor_android_2_sensor_type	16	static
../Drivers/Invn/Devices/Drivers/Icm20948/Icm20948Setup.c:109:12:skip_sensor	24	static
../Drivers/Invn/Devices/Drivers/Icm20948/Icm20948Setup.c:121:5:inv_icm20948_get_whoami	16	static
../Drivers/Invn/Devices/Drivers/Icm20948/Icm20948Setup.c:127:6:inv_icm20948_init_matrix	16	static
../Drivers/Invn/Devices/Drivers/Icm20948/Icm20948Setup.c:147:5:inv_icm20948_init_structure	24	static
../Drivers/Invn/Devices/Drivers/Icm20948/Icm20948Setup.c:162:5:inv_icm20948_initialize	24	static
../Drivers/Invn/Devices/Drivers/Icm20948/Icm20948Setup.c:185:5:inv_icm20948_init_scale	16	static
../Drivers/Invn/Devices/Drivers/Icm20948/Icm20948Setup.c:193:5:inv_icm20948_set_fsr	40	static
../Drivers/Invn/Devices/Drivers/Icm20948/Icm20948Setup.c:231:5:inv_icm20948_get_fsr	40	static
../Drivers/Invn/Devices/Drivers/Icm20948/Icm20948Setup.c:273:5:inv_icm20948_set_bias	56	static
../Drivers/Invn/Devices/Drivers/Icm20948/Icm20948Setup.c:316:5:inv_icm20948_get_bias	56	static
../Drivers/Invn/Devices/Drivers/Icm20948/Icm20948Setup.c:359:5:inv_icm20948_set_lowpower_or_highperformance	16	static
../Drivers/Invn/Devices/Drivers/Icm20948/Icm20948Setup.c:369:5:inv_icm20948_get_lowpower_or_highperformance	16	static
../Drivers/Invn/Devices/Drivers/Icm20948/Icm20948Setup.c:376:13:DmpDriver_convertion	24	static
../Drivers/Invn/Devices/Drivers/Icm20948/Icm20948Setup.c:385:5:inv_icm20948_set_matrix	104	static
../Drivers/Invn/Devices/Drivers/Icm20948/Icm20948Setup.c:420:5:inv_icm20948_initialize_auxiliary	16	static
../Drivers/Invn/Devices/Drivers/Icm20948/Icm20948Setup.c:427:5:inv_icm20948_soft_reset	24	static
../Drivers/Invn/Devices/Drivers/Icm20948/Icm20948Setup.c:436:5:inv_icm20948_enable_sensor	32	static
../Drivers/Invn/Devices/Drivers/Icm20948/Icm20948Setup.c:450:5:inv_icm20948_set_sensor_period	40	static
../Drivers/Invn/Devices/Drivers/Icm20948/Icm20948Setup.c:463:5:inv_icm20948_enable_batch_timeout	24	static
../Drivers/Invn/Devices/Drivers/Icm20948/Icm20948Setup.c:479:5:inv_icm20948_load	24	static
../Drivers/Invn/Devices/Drivers/Icm20948/Icm20948Setup.c:485:12:inv_icm20948_is_streamed_sensor	16	static
../Drivers/Invn/Devices/Drivers/Icm20948/Icm20948Setup.c:504:16:inv_icm20948_updateTs	224	static
../Drivers/Invn/Devices/Drivers/Icm20948/Icm20948Setup.c:562:5:inv_icm20948_poll_sensor	680	static
