# Supplementary material for: RTOS-Integrated Time Synchronization for Self-Deployable Wireless Sensor Networks
Source: Sensors (Basel). 2026 Mar 29;26(7):2121. doi: 10.3390/s26072121 (PMC13074925; doi:10.3390/s26072121)
Supplement: Supplementary file 1 [file sensors-26-02121-s001.zip › sensors-4177123-supplementary/RTOS_WSN_Synchronization/Debug/Drivers/Invn/Devices/HostSerif.d]

Drivers/Invn/Devices/HostSerif.o: ../Drivers/Invn/Devices/HostSerif.c \
 ../Drivers/Invn/Devices/HostSerif.h \
 ../Drivers/Invn/Devices/../InvExport.h \
 ../Drivers/Invn/Devices/../InvError.h
../Drivers/Invn/Devices/HostSerif.h:
../Drivers/Invn/Devices/../InvExport.h:
../Drivers/Invn/Devices/../InvError.h:
