# Supplementary material for: RTOS-Integrated Time Synchronization for Self-Deployable Wireless Sensor Networks
Source: Sensors (Basel). 2026 Mar 29;26(7):2121. doi: 10.3390/s26072121 (PMC13074925; doi:10.3390/s26072121)
Supplement: Supplementary file 1 [file sensors-26-02121-s001.zip › sensors-4177123-supplementary/RTOS_WSN_Synchronization/Debug/Drivers/Invn/Devices/HostSerif.su]

../Drivers/Invn/Devices/HostSerif.c:28:6:inv_host_serif_set_instance	16	static
../Drivers/Invn/Devices/HostSerif.c:33:26:inv_host_serif_get_instance	4	static
