# Supplementary material for: RTOS-Integrated Time Synchronization for Self-Deployable Wireless Sensor Networks
Source: Sensors (Basel). 2026 Mar 29;26(7):2121. doi: 10.3390/s26072121 (PMC13074925; doi:10.3390/s26072121)
Supplement: Supplementary file 1 [file sensors-26-02121-s001.zip › sensors-4177123-supplementary/RTOS_WSN_Synchronization/Debug/Drivers/Invn/Devices/VSensorId.cyclo]

../Drivers/Invn/Devices/VSensorId.c:92:13:inv_sensor_id_name	65
../Drivers/Invn/Devices/VSensorId.c:105:14:inv_sensor_id_value	65
